# Supplementary material for: Spatial variations and predictors of overweight/obesity among under-five children in Ethiopia: A geographically weighted regression analysis of the 2019 Ethiopian Mini Demographic and Health Survey
Source: PLoS One. 2024 Oct 14;19(10):e0312025. doi: 10.1371/journal.pone.0312025 (PMC11472954; doi:10.1371/journal.pone.0312025)
Supplement: S1 Dataset — (XLSX) [file pone.0312025.s001.xlsx]

## Sheet: Dataset
number	normal	overweight	total	overweight_proportion	urban	rural	Total	p_urban	p_rural	no educat	primary	secondary	higher	Total	p_noedu	p_primary	p_secondary	p_higher	male_HH	female_HH	Total	p_male_hh	p_female_hh	single bitwin	2nd of mutwin	3rd of mutwin	Total	p_singletwin	p_2ndtwin	p_3rdtwin	male_child	female_child	Total	p_malechild	p_femalechild	using mod	using tra	does not	Total	p_moderate	p_tradition	p_notuse	no_CS	yes_CS	Total	p_no_CS	p_yes_CS	less_than	between_6
1	18.5201	6.17337	24.6935	0.25	38.5836	0	38.5836	1	0	3.08669	3.08669	13.8901	18.5201	38.5836	0.08	0.08	0.36	0.48	32.4102	6.17337	38.5836	0.84	0.16	27.7802	0	0	27.7802	1	0	0	12.3467	15.4334	27.7802	0.444444	0.555556	18.5201	0	20.0635	38.5836	0.48	0	0.52	24.6935	3.08669	27.7802	0.888889	0.111111	1.54334	16.9768
2	11.4419	5.72096	17.1629	0.333333	35.756	0	35.756	1	0	0	10.0117	7.1512	18.5931	35.756	0	0.28	0.2	0.52	14.3024	21.4536	35.756	0.4	0.6	15.7327	1.43024	0	17.1629	0.916667	0.0833333	0	10.0117	7.1512	17.1629	0.583333	0.416667	10.0117	0	25.7443	35.756	0.28	0	0.72	12.8722	4.29072	17.1629	0.75	0.25	2.86048	4.29072
3	11.8248	5.9124	17.7372	0.333333	44.343	0	44.343	1	0	5.9124	8.86859	23.6496	5.9124	44.343	0.133333	0.2	0.533333	0.133333	23.6496	20.6934	44.343	0.533333	0.466667	17.7372	0	0	17.7372	1	0	0	10.3467	7.39049	17.7372	0.583333	0.416667	5.9124	0	38.4306	44.343	0.133333	0	0.866667	16.2591	1.4781	17.7372	0.916667	0.0833333	1.4781	10.3467
4	7.90222	2.63407	10.5363	0.25	31.6089	0	31.6089	1	0	3.95111	13.1704	7.90222	6.58518	31.6089	0.125	0.416667	0.25	0.208333	13.1704	18.4385	31.6089	0.416667	0.583333	11.8533	0	0	11.8533	1	0	0	3.95111	7.90222	11.8533	0.333333	0.666667	13.1704	0	18.4385	31.6089	0.416667	0	0.583333	11.8533	0	11.8533	1	0	1.31704	3.95111
5	8.27096	5.51397	13.7849	0.4	39.9763	0	39.9763	1	0	2.75699	6.89246	20.6774	9.64945	39.9763	0.0689655	0.172414	0.517241	0.241379	23.4344	16.5419	39.9763	0.586207	0.413793	13.7849	0	0	13.7849	1	0	0	8.27096	5.51397	13.7849	0.6	0.4	13.7849	1.37849	24.8129	39.9763	0.344828	0.0344828	0.62069	8.27096	5.51397	13.7849	0.6	0.4	6.89246	0
6	8.48714	2.61143	11.0986	0.235294	0	16.9743	16.9743	0	1	11.7514	5.22286	0	0	16.9743	0.692308	0.307692	0	0	16.3214	0.652857	16.9743	0.961538	0.0384615	11.0986	0	0	11.0986	1	0	0	5.22286	5.87571	11.0986	0.470588	0.529412	5.22286	0	11.7514	16.9743	0.307692	0	0.692308	11.0986	0	11.0986	1	0	1.95857	4.57
7	2.53573	3.8036	6.33933	0.6	0	12.6787	12.6787	0	1	6.97326	3.8036	1.9018	0	12.6787	0.55	0.3	0.15	0	10.7769	1.9018	12.6787	0.85	0.15	6.33933	0	0	6.33933	1	0	0	1.26787	5.07146	6.33933	0.2	0.8	0.633933	0	12.0447	12.6787	0.05	0	0.95	6.33933	0	6.33933	1	0	1.26787	1.9018
8	10.7927	2.69817	13.4909	0.2	0	21.5854	21.5854	0	1	12.5915	8.09451	0.89939	0	21.5854	0.583333	0.375	0.0416667	0	20.686	0.89939	21.5854	0.958333	0.0416667	13.4909	0.89939	0	14.3902	0.9375	0.0625	0	4.49695	9.89329	14.3902	0.3125	0.6875	10.7927	0	10.7927	21.5854	0.5	0	0.5	13.4909	0.89939	14.3902	0.9375	0.0625	3.59756	5.39634
9	10.4457	1.30571	11.7514	0.111111	0	15.0157	15.0157	0	1	10.4457	3.26429	1.30571	0	15.0157	0.695652	0.217391	0.0869565	0	14.3629	0.652857	15.0157	0.956522	0.0434783	11.7514	0	0	11.7514	1	0	0	6.52857	5.22286	11.7514	0.555556	0.444444	1.95857	0	13.0571	15.0157	0.130435	0	0.869565	11.7514	0	11.7514	1	0	0.652857	3.26429
10	4.3415	4.3415	8.683	0.5	0	15.5053	15.5053	0	1	3.10107	4.96171	7.44257	0	15.5053	0.2	0.32	0.48	0	11.7841	3.72128	15.5053	0.76	0.24	9.92342	0	0	9.92342	1	0	0	4.96171	4.96171	9.92342	0.5	0.5	1.24043	0	14.2649	15.5053	0.08	0	0.92	8.683	1.24043	9.92342	0.875	0.125	1.86064	4.3415
11	4.90215	0	4.90215	0	0	11.6426	11.6426	0	1	2.45108	5.51492	2.45108	1.22554	11.6426	0.210526	0.473684	0.210526	0.105263	8.57877	3.06385	11.6426	0.736842	0.263158	5.51492	0	0	5.51492	1	0	0	2.45108	3.06385	5.51492	0.444444	0.555556	3.06385	0	8.57877	11.6426	0.263158	0	0.736842	5.51492	0	5.51492	1	0	0	3.06385
12	5.39551	1.34888	6.74439	0.2	0	15.5121	15.5121	0	1	3.3722	4.72107	7.41883	0	15.5121	0.217391	0.304348	0.478261	0	12.1399	3.3722	15.5121	0.782609	0.217391	6.74439	0	0	6.74439	1	0	0	2.69776	4.04663	6.74439	0.4	0.6	0	0	15.5121	15.5121	0	0	1	6.74439	0	6.74439	1	0	0.674439	2.02332
13	5.26949	0.658686	5.92817	0.111111	0	12.515	12.515	0	1	5.92817	4.6108	1.31737	0.658686	12.515	0.473684	0.368421	0.105263	0.0526316	11.8563	0.658686	12.515	0.947368	0.0526316	5.92817	0	0	5.92817	1	0	0	2.63474	3.29343	5.92817	0.444444	0.555556	1.97606	0	10.539	12.515	0.157895	0	0.842105	5.92817	0	5.92817	1	0	0	1.97606
14	13.8824	4.95802	18.8405	0.263158	0	25.7817	25.7817	0	1	13.8824	8.92443	1.98321	0.991603	25.7817	0.538462	0.346154	0.0769231	0.0384615	22.8069	2.97481	25.7817	0.884615	0.115385	19.8321	0	0	19.8321	1	0	0	10.9076	8.92443	19.8321	0.55	0.45	4.95802	0	20.8237	25.7817	0.192308	0	0.807692	19.8321	0	19.8321	1	0	4.95802	7.93282
15	7.43593	4.95729	12.3932	0.4	0	16.1112	16.1112	0	1	8.05559	4.95729	3.0983	0	16.1112	0.5	0.307692	0.192308	0	13.6325	2.47864	16.1112	0.846154	0.153846	12.3932	0	0	12.3932	1	0	0	6.81627	5.57695	12.3932	0.55	0.45	6.19661	0	9.91458	16.1112	0.384615	0	0.615385	11.7736	0.619661	12.3932	0.95	0.05	5.57695	3.71797
16	4.73182	1.18295	5.91477	0.2	0	8.87215	8.87215	0	1	1.77443	3.54886	3.54886	0	8.87215	0.2	0.4	0.4	0	7.6892	1.18295	8.87215	0.866667	0.133333	6.50625	0	0	6.50625	1	0	0	2.95738	3.54886	6.50625	0.454545	0.545455	2.36591	0	6.50625	8.87215	0.266667	0	0.733333	5.91477	0.591477	6.50625	0.909091	0.0909091	1.18295	1.77443
17	8.01122	3.08124	11.0925	0.277778	0	14.1737	14.1737	0	1	6.16248	7.39498	0.616248	0	14.1737	0.434783	0.521739	0.0434783	0	13.5575	0.616248	14.1737	0.956522	0.0434783	11.0925	0	0	11.0925	1	0	0	8.01122	3.08124	11.0925	0.722222	0.277778	1.84874	0	12.325	14.1737	0.130435	0	0.869565	10.4762	0.616248	11.0925	0.944444	0.0555556	0.616248	7.39498
18	7.6683	2.78847	10.4568	0.266667	0	15.3366	15.3366	0	1	9.75965	4.87983	0	0.697118	15.3366	0.636364	0.318182	0	0.0454545	13.2452	2.09135	15.3366	0.863636	0.136364	10.4568	0	0	10.4568	1	0	0	6.27406	4.18271	10.4568	0.6	0.4	3.48559	0	11.851	15.3366	0.227273	0	0.772727	10.4568	0	10.4568	1	0	2.78847	3.48559
19	9.02092	1.38783	10.4088	0.133333	0	13.8783	13.8783	0	1	5.55134	7.63309	0	0.693917	13.8783	0.4	0.55	0	0.05	8.327	5.55134	13.8783	0.6	0.4	11.1027	0	0	11.1027	1	0	0	6.93917	4.1635	11.1027	0.625	0.375	4.85742	0	9.02092	13.8783	0.35	0	0.65	9.71484	1.38783	11.1027	0.875	0.125	2.08175	4.1635
20	11.8162	0	11.8162	0	0	14.9672	14.9672	0	1	5.51422	6.30196	2.36323	0.787745	14.9672	0.368421	0.421053	0.157895	0.0526316	11.8162	3.15098	14.9672	0.789474	0.210526	11.8162	0	0	11.8162	1	0	0	6.30196	5.51422	11.8162	0.533333	0.466667	5.51422	0.787745	8.6652	14.9672	0.368421	0.0526316	0.578947	10.2407	1.57549	11.8162	0.866667	0.133333	0	7.87745
21	3.49027	1.74514	5.23541	0.333333	0	9.8891	9.8891	0	1	2.32685	4.6537	1.74514	1.16342	9.8891	0.235294	0.470588	0.176471	0.117647	4.6537	5.23541	9.8891	0.470588	0.529412	5.23541	0	0	5.23541	1	0	0	2.32685	2.90856	5.23541	0.444444	0.555556	2.90856	0	6.98054	9.8891	0.294118	0	0.705882	5.23541	0	5.23541	1	0	1.16342	0.581712
22	7.13479	2.85392	9.98871	0.285714	0	14.9831	14.9831	0	1	7.13479	5.70783	2.14044	0	14.9831	0.47619	0.380952	0.142857	0	12.8426	2.14044	14.9831	0.857143	0.142857	9.98871	0	0	9.98871	1	0	0	5.70783	4.28087	9.98871	0.571429	0.428571	5.70783	0	9.27523	14.9831	0.380952	0	0.619048	9.98871	0	9.98871	1	0	0.713479	3.56739
23	3.70637	2.11793	5.8243	0.363636	0	14.296	14.296	0	1	2.64741	7.41275	4.23586	0	14.296	0.185185	0.518519	0.296296	0	8.47171	5.8243	14.296	0.592593	0.407407	5.8243	0	0	5.8243	1	0	0	3.17689	2.64741	5.8243	0.545455	0.454545	3.17689	0	11.1191	14.296	0.222222	0	0.777778	5.8243	0	5.8243	1	0	1.58845	2.11793
24	5.54623	1.84874	7.39498	0.25	0	14.1737	14.1737	0	1	4.92998	2.46499	6.16248	0.616248	14.1737	0.347826	0.173913	0.434783	0.0434783	9.85997	4.31374	14.1737	0.695652	0.304348	8.01122	0	0	8.01122	1	0	0	5.54623	2.46499	8.01122	0.692308	0.307692	4.31374	0.616248	9.24372	14.1737	0.304348	0.0434783	0.652174	8.01122	0	8.01122	1	0	1.2325	3.08124
25	7.2783	4.0435	11.3218	0.357143	0	16.174	16.174	0	1	2.4261	6.4696	5.6609	1.6174	16.174	0.15	0.4	0.35	0.1	8.087	8.087	16.174	0.5	0.5	11.3218	0	0	11.3218	1	0	0	5.6609	5.6609	11.3218	0.5	0.5	3.2348	0	12.9392	16.174	0.2	0	0.8	11.3218	0	11.3218	1	0	2.4261	5.6609
26	1.09684	0	1.09684	0	1.82806	0	1.82806	1	0	0.548418	0.182806	0.91403	0.182806	1.82806	0.3	0.1	0.5	0.1	1.64525	0.182806	1.82806	0.9	0.1	1.09684	0	0	1.09684	1	0	0	0.548418	0.548418	1.09684	0.5	0.5	0.731224	0	1.09684	1.82806	0.4	0	0.6	0.731224	0.365612	1.09684	0.666667	0.333333	0	0.731224
27	3.63024	1.67549	5.30573	0.315789	8.93597	0	8.93597	1	0	3.07174	4.46798	0.837747	0.558498	8.93597	0.34375	0.5	0.09375	0.0625	6.70198	2.23399	8.93597	0.75	0.25	5.58498	0	0	5.58498	1	0	0	2.51324	3.07174	5.58498	0.45	0.55	0.558498	0	8.37747	8.93597	0.0625	0	0.9375	5.58498	0	5.58498	1	0	1.67549	2.23399
28	1.35152	0.386148	1.73767	0.222222	2.70304	0	2.70304	1	0	0.386148	1.54459	0.386148	0.386148	2.70304	0.142857	0.571429	0.142857	0.142857	1.93074	0.772296	2.70304	0.714286	0.285714	1.73767	0	0	1.73767	1	0	0	0.96537	0.772296	1.73767	0.555556	0.444444	0.772296	0	1.93074	2.70304	0.285714	0	0.714286	1.73767	0	1.73767	1	0	0.579222	0.386148
29	1.94059	0.323432	2.26402	0.142857	3.55775	0	3.55775	1	0	2.10231	1.13201	0.323432	0	3.55775	0.590909	0.318182	0.0909091	0	2.10231	1.45544	3.55775	0.590909	0.409091	2.26402	0	0	2.26402	1	0	0	0.970296	1.29373	2.26402	0.428571	0.571429	0.80858	0	2.74917	3.55775	0.227273	0	0.772727	2.10231	0.161716	2.26402	0.928571	0.0714286	0.323432	0.970296
30	2.7674	0.184493	2.95189	0.0625	4.05885	0	4.05885	1	0	2.21392	1.29145	0.368986	0.184493	4.05885	0.545455	0.318182	0.0909091	0.0454545	3.13638	0.922465	4.05885	0.772727	0.227273	3.50537	0	0	3.50537	1	0	0	2.21392	1.29145	3.50537	0.631579	0.368421	1.29145	0	2.7674	4.05885	0.318182	0	0.681818	3.32087	0.184493	3.50537	0.947368	0.0526316	0.184493	1.29145
31	0.538496	0	0.538496	0	0	1.61549	1.61549	0	1	0.134624	0.67312	0.67312	0.134624	1.61549	0.0833333	0.416667	0.416667	0.0833333	0.807744	0.807744	1.61549	0.5	0.5	0.807744	0	0	0.807744	1	0	0	0.538496	0.269248	0.807744	0.666667	0.333333	0.67312	0	0.942368	1.61549	0.416667	0	0.583333	0.807744	0	0.807744	1	0	0.134624	0.403872
32	1.29903	0.129903	1.42893	0.0909091	0	2.07845	2.07845	0	1	1.68874	0.259806	0.129903	0	2.07845	0.8125	0.125	0.0625	0	1.55884	0.519612	2.07845	0.75	0.25	1.55884	0	0	1.55884	1	0	0	0.909321	0.649515	1.55884	0.583333	0.416667	0.129903	0	1.94855	2.07845	0.0625	0	0.9375	1.55884	0	1.55884	1	0	0.389709	0.649515
33	1.46097	0.337146	1.79811	0.1875	0	2.58479	2.58479	0	1	1.12382	1.2362	0.224764	0	2.58479	0.434783	0.478261	0.0869565	0	1.34858	1.2362	2.58479	0.521739	0.478261	1.79811	0	0	1.79811	1	0	0	1.12382	0.674292	1.79811	0.625	0.375	0.449528	0	2.13526	2.58479	0.173913	0	0.826087	1.79811	0	1.79811	1	0	0.337146	0.674292
34	1.40069	0.420207	1.8209	0.230769	0	2.38117	2.38117	0	1	1.40069	0.980483	0	0	2.38117	0.588235	0.411765	0	0	1.54076	0.840414	2.38117	0.647059	0.352941	1.8209	0	0	1.8209	1	0	0	1.26062	0.560276	1.8209	0.692308	0.307692	0.140069	0	2.2411	2.38117	0.0588235	0	0.941176	1.8209	0	1.8209	1	0	0.560276	0.560276
35	0.98693	0.98693	1.97386	0.5	0	3.10178	3.10178	0	1	1.55089	1.4099	0	0.14099	3.10178	0.5	0.454545	0	0.0454545	1.69188	1.4099	3.10178	0.545455	0.454545	2.11485	0.14099	0	2.25584	0.9375	0.0625	0	1.26891	0.98693	2.25584	0.5625	0.4375	0	0	3.10178	3.10178	0	0	1	2.25584	0	2.25584	1	0	0.84594	0.84594
36	1.3554	0.862526	2.21792	0.388889	0	2.7108	2.7108	0	1	2.46436	0.123218	0.123218	0	2.7108	0.909091	0.0454545	0.0454545	0	1.3554	1.3554	2.7108	0.5	0.5	2.21792	0	0	2.21792	1	0	0	0.985744	1.23218	2.21792	0.444444	0.555556	0	0	2.7108	2.7108	0	0	1	1.97149	0.246436	2.21792	0.888889	0.111111	0.61609	0.985744
37	1.08155	0.120172	1.20172	0.1	0	2.28327	2.28327	0	1	0.721032	1.44206	0.120172	0	2.28327	0.315789	0.631579	0.0526316	0	0.961376	1.32189	2.28327	0.421053	0.578947	1.32189	0.120172	0	1.44206	0.916667	0.0833333	0	0.841204	0.60086	1.44206	0.583333	0.416667	0.240344	0	2.04292	2.28327	0.105263	0	0.894737	1.20172	0.240344	1.44206	0.833333	0.166667	0.240344	0.721032
38	1.39276	0.580315	1.97307	0.294118	0	2.66945	2.66945	0	1	2.2052	0.464252	0	0	2.66945	0.826087	0.173913	0	0	1.50882	1.16063	2.66945	0.565217	0.434783	1.85701	0.116063	0	1.97307	0.941176	0.0588235	0	1.50882	0.464252	1.97307	0.764706	0.235294	0	0	2.66945	2.66945	0	0	1	1.97307	0	1.97307	1	0	0.232126	1.27669
39	1.38935	0.463116	1.85246	0.25	0	2.89447	2.89447	0	1	1.85246	1.04201	0	0	2.89447	0.64	0.36	0	0	2.1998	0.694674	2.89447	0.76	0.24	2.1998	0	0	2.1998	1	0	0	1.62091	0.578895	2.1998	0.736842	0.263158	0.115779	0	2.7787	2.89447	0.04	0	0.96	2.1998	0	2.1998	1	0	0.231558	1.50513
40	1.7261	0.616465	2.34257	0.263158	0	2.58915	2.58915	0	1	2.34257	0.246586	0	0	2.58915	0.904762	0.0952381	0	0	1.97269	0.616465	2.58915	0.761905	0.238095	2.46586	0	0	2.46586	1	0	0	1.35622	1.10964	2.46586	0.55	0.45	0	0	2.58915	2.58915	0	0	1	2.34257	0.123293	2.46586	0.95	0.05	0.739758	0.863051
41	2.14057	0.152898	2.29347	0.0666667	0	2.90506	2.90506	0	1	2.59927	0.305796	0	0	2.90506	0.894737	0.105263	0	0	0.76449	2.14057	2.90506	0.263158	0.736842	2.29347	0	0	2.29347	1	0	0	0.917388	1.37608	2.29347	0.4	0.6	0	0	2.90506	2.90506	0	0	1	2.29347	0	2.29347	1	0	0.611592	0.76449
42	1.80456	0.15038	1.95494	0.0769231	0	3.15798	3.15798	0	1	3.15798	0	0	0	3.15798	1	0	0	0	2.55646	0.60152	3.15798	0.809524	0.190476	2.2557	0	0	2.2557	1	0	0	1.20304	1.05266	2.2557	0.533333	0.466667	0	0	3.15798	3.15798	0	0	1	2.2557	0	2.2557	1	0	0.45114	0.90228
43	1.16985	0.259966	1.42981	0.181818	0	2.07973	2.07973	0	1	2.07973	0	0	0	2.07973	1	0	0	0	1.68978	0.389949	2.07973	0.8125	0.1875	1.81976	0	0	1.81976	1	0	0	0.909881	0.909881	1.81976	0.5	0.5	0	0	2.07973	2.07973	0	0	1	1.81976	0	1.81976	1	0	0	0.779898
44	1.61005	0.429348	2.0394	0.210526	0	2.8981	2.8981	0	1	2.57609	0.322011	0	0	2.8981	0.888889	0.111111	0	0	0.966033	1.93207	2.8981	0.333333	0.666667	2.0394	0	0	2.0394	1	0	0	1.61005	0.429348	2.0394	0.789474	0.210526	0.214674	0	2.68342	2.8981	0.0740741	0	0.925926	2.0394	0	2.0394	1	0	0.536685	0.858696
45	1.87359	0.535312	2.4089	0.222222	0	3.47953	3.47953	0	1	2.67656	0.66914	0.133828	0	3.47953	0.769231	0.192308	0.0384615	0	2.14125	1.33828	3.47953	0.615385	0.384615	2.4089	0.133828	0.133828	2.67656	0.9	0.05	0.05	1.87359	0.802968	2.67656	0.7	0.3	0.66914	0	2.81039	3.47953	0.192308	0	0.807692	2.67656	0	2.67656	1	0	0.66914	0.802968
46	1.97925	0.65975	2.639	0.25	0	3.9585	3.9585	0	1	1.97925	1.8473	0.13195	0	3.9585	0.5	0.466667	0.0333333	0	2.77095	1.18755	3.9585	0.7	0.3	2.639	0	0	2.639	1	0	0	1.18755	1.45145	2.639	0.45	0.55	0.39585	0	3.56265	3.9585	0.1	0	0.9	2.50705	0.13195	2.639	0.95	0.05	0.92365	0.7917
47	0.417528	0.104382	0.52191	0.2	0	1.09601	1.09601	0	1	0.782865	0.313146	0	0	1.09601	0.714286	0.285714	0	0	0.678483	0.417528	1.09601	0.619048	0.380952	0.626292	0	0	0.626292	1	0	0	0.365337	0.260955	0.626292	0.583333	0.416667	0.052191	0	1.04382	1.09601	0.047619	0	0.952381	0.626292	0	0.626292	1	0	0.156573	0.156573
48	0.443618	0.063374	0.506992	0.125	0	0.665427	0.665427	0	1	0.506992	0.126748	0.031687	0	0.665427	0.761905	0.190476	0.047619	0	0.190122	0.475305	0.665427	0.285714	0.714286	0.506992	0	0	0.506992	1	0	0	0.443618	0.063374	0.506992	0.875	0.125	0	0	0.665427	0.665427	0	0	1	0.506992	0	0.506992	1	0	0.126748	0.190122
49	0.921468	0.307156	1.22862	0.25	0	1.76615	1.76615	0	1	1.07505	0.691101	0	0	1.76615	0.608696	0.391304	0	0	0.691101	1.07505	1.76615	0.391304	0.608696	1.3822	0	0	1.3822	1	0	0	0.76789	0.614312	1.3822	0.555556	0.444444	0	0	1.76615	1.76615	0	0	1	1.3822	0	1.3822	1	0	0.307156	0.76789
50	0.464552	0.058069	0.522621	0.111111	0	0.812966	0.812966	0	1	0.696828	0.116138	0	0	0.812966	0.857143	0.142857	0	0	0.58069	0.232276	0.812966	0.714286	0.285714	0.638759	0	0	0.638759	1	0	0	0.290345	0.348414	0.638759	0.454545	0.545455	0	0	0.812966	0.812966	0	0	1	0.638759	0	0.638759	1	0	0.232276	0.116138
51	9.98788	19.9758	29.9636	0.666667	49.9394	0	49.9394	1	0	9.98788	33.2929	6.65859	0	49.9394	0.2	0.666667	0.133333	0	39.9515	9.98788	49.9394	0.8	0.2	29.9636	0	0	29.9636	1	0	0	16.6465	13.3172	29.9636	0.555556	0.444444	26.6343	0	23.3051	49.9394	0.533333	0	0.466667	23.3051	6.65859	29.9636	0.777778	0.222222	6.65859	6.65859
52	17.0923	13.6739	30.7662	0.444444	68.3694	0	68.3694	1	0	17.0923	20.5108	20.5108	10.2554	68.3694	0.25	0.3	0.3	0.15	37.6032	30.7662	68.3694	0.55	0.45	30.7662	0	0	30.7662	1	0	0	20.5108	10.2554	30.7662	0.666667	0.333333	13.6739	0	54.6955	68.3694	0.2	0	0.8	30.7662	0	30.7662	1	0	0	6.83694
53	24.3226	3.47466	27.7973	0.125	97.2906	0	97.2906	1	0	0	45.1706	20.848	31.272	97.2906	0	0.464286	0.214286	0.321429	48.6453	48.6453	97.2906	0.5	0.5	24.3226	3.47466	0	27.7973	0.875	0.125	0	3.47466	24.3226	27.7973	0.125	0.875	48.6453	0	48.6453	97.2906	0.5	0	0.5	24.3226	3.47466	27.7973	0.875	0.125	3.47466	3.47466
54	30.7817	13.1922	43.9739	0.3	87.9478	0	87.9478	1	0	13.1922	30.7817	35.1791	8.79478	87.9478	0.15	0.35	0.4	0.1	52.7687	35.1791	87.9478	0.6	0.4	48.3713	0	0	48.3713	1	0	0	13.1922	35.1791	48.3713	0.272727	0.727273	48.3713	0	39.5765	87.9478	0.55	0	0.45	48.3713	0	48.3713	1	0	8.79478	30.7817
55	33.3385	5.55642	38.8949	0.142857	116.685	0	116.685	1	0	5.55642	72.2334	33.3385	5.55642	116.685	0.047619	0.619048	0.285714	0.047619	72.2334	44.4513	116.685	0.619048	0.380952	44.4513	0	0	44.4513	1	0	0	33.3385	11.1128	44.4513	0.75	0.25	38.8949	0	77.7899	116.685	0.333333	0	0.666667	38.8949	5.55642	44.4513	0.875	0.125	5.55642	27.7821
56	13.5597	5.42389	18.9836	0.285714	0	25.7635	25.7635	0	1	14.9157	8.13584	1.35597	1.35597	25.7635	0.578947	0.315789	0.0526316	0.0526316	25.7635	0	25.7635	1	0	18.9836	1.35597	0	20.3396	0.933333	0.0666667	0	14.9157	5.42389	20.3396	0.733333	0.266667	9.49181	0	16.2717	25.7635	0.368421	0	0.631579	18.9836	1.35597	20.3396	0.933333	0.0666667	2.71195	10.8478
57	20.4616	1.86015	22.3218	0.0833333	0	39.0632	39.0632	0	1	29.7624	9.30075	0	0	39.0632	0.761905	0.238095	0	0	39.0632	0	39.0632	1	0	24.182	0	0	24.182	1	0	0	14.8812	9.30075	24.182	0.615385	0.384615	13.0211	0	26.0421	39.0632	0.333333	0	0.666667	24.182	0	24.182	1	0	3.7203	5.58045
58	22.2357	9.26486	31.5005	0.294118	0	50.0303	50.0303	0	1	11.1178	33.3535	1.85297	3.70595	50.0303	0.222222	0.666667	0.037037	0.0740741	48.1773	1.85297	50.0303	0.962963	0.037037	33.3535	0	0	33.3535	1	0	0	22.2357	11.1178	33.3535	0.666667	0.333333	27.7946	0	22.2357	50.0303	0.555556	0	0.444444	22.2357	11.1178	33.3535	0.666667	0.333333	7.41189	9.26486
59	17.5753	0	17.5753	0	0	39.0562	39.0562	0	1	19.5281	11.7169	1.95281	5.85844	39.0562	0.5	0.3	0.05	0.15	31.245	7.81125	39.0562	0.8	0.2	19.5281	0	0	19.5281	1	0	0	9.76406	9.76406	19.5281	0.5	0.5	11.7169	0	27.3394	39.0562	0.3	0	0.7	13.6697	5.85844	19.5281	0.7	0.3	0	11.7169
60	12.61	7.20571	19.8157	0.363636	0	28.8228	28.8228	0	1	21.6171	7.20571	0	0	28.8228	0.75	0.25	0	0	27.0214	1.80143	28.8228	0.9375	0.0625	19.8157	0	0	19.8157	1	0	0	9.00714	10.8086	19.8157	0.454545	0.545455	7.20571	0	21.6171	28.8228	0.25	0	0.75	19.8157	0	19.8157	1	0	5.40428	9.00714
61	18.492	11.0952	29.5872	0.375	0	48.0791	48.0791	0	1	22.1904	12.9444	12.9444	0	48.0791	0.461538	0.269231	0.269231	0	44.3808	3.6984	48.0791	0.923077	0.0769231	29.5872	0	0	29.5872	1	0	0	14.7936	14.7936	29.5872	0.5	0.5	18.492	0	29.5872	48.0791	0.384615	0	0.615385	29.5872	0	29.5872	1	0	7.39679	5.54759
62	18.627	5.58811	24.2151	0.230769	0	46.5676	46.5676	0	1	9.31351	27.9405	5.58811	3.7254	46.5676	0.2	0.6	0.12	0.08	40.9794	5.58811	46.5676	0.88	0.12	24.2151	0	0	24.2151	1	0	0	14.9016	9.31351	24.2151	0.615385	0.384615	18.627	0	27.9405	46.5676	0.4	0	0.6	22.3524	1.8627	24.2151	0.923077	0.0769231	1.8627	11.1762
63	9.24056	0	9.24056	0	0	24.0254	24.0254	0	1	7.39244	11.0887	3.69622	1.84811	24.0254	0.307692	0.461538	0.153846	0.0769231	20.3292	3.69622	24.0254	0.846154	0.153846	9.24056	0	0	9.24056	1	0	0	5.54433	3.69622	9.24056	0.6	0.4	7.39244	0	16.633	24.0254	0.307692	0	0.692308	7.39244	1.84811	9.24056	0.8	0.2	0	7.39244
64	16.3519	10.9013	27.2531	0.4	0	54.5063	54.5063	0	1	10.9013	38.1544	0	5.45063	54.5063	0.2	0.7	0	0.1	46.3303	8.17594	54.5063	0.85	0.15	29.9785	0	0	29.9785	1	0	0	13.6266	16.3519	29.9785	0.454545	0.545455	27.2531	0	27.2531	54.5063	0.5	0	0.5	29.9785	0	29.9785	1	0	2.72531	13.6266
65	14.9976	3.7494	18.747	0.2	0	39.3687	39.3687	0	1	14.9976	18.747	3.7494	1.8747	39.3687	0.380952	0.47619	0.0952381	0.047619	37.494	1.8747	39.3687	0.952381	0.047619	20.6217	0	0	20.6217	1	0	0	3.7494	16.8723	20.6217	0.181818	0.818182	13.1229	0	26.2458	39.3687	0.333333	0	0.666667	20.6217	0	20.6217	1	0	1.8747	9.3735
66	15.014	0	15.014	0	0	39.4117	39.4117	0	1	5.63025	30.028	1.87675	1.87675	39.4117	0.142857	0.761905	0.047619	0.047619	35.6583	3.7535	39.4117	0.904762	0.0952381	18.7675	1.87675	0	20.6442	0.909091	0.0909091	0	9.38375	11.2605	20.6442	0.454545	0.545455	22.521	0	16.8908	39.4117	0.571429	0	0.428571	20.6442	0	20.6442	1	0	1.87675	3.7535
67	16.5253	1.83615	18.3615	0.1	0	29.3784	29.3784	0	1	14.6892	14.6892	0	0	29.3784	0.5	0.5	0	0	29.3784	0	29.3784	1	0	20.1976	0	0	20.1976	1	0	0	5.50845	14.6892	20.1976	0.272727	0.727273	11.0169	0	18.3615	29.3784	0.375	0	0.625	20.1976	0	20.1976	1	0	0	11.0169
68	20.3179	5.07946	25.3973	0.2	0	53.3344	53.3344	0	1	25.3973	25.3973	2.53973	0	53.3344	0.47619	0.47619	0.047619	0	43.1754	10.1589	53.3344	0.809524	0.190476	27.9371	0	0	27.9371	1	0	0	15.2384	12.6987	27.9371	0.545455	0.454545	10.1589	0	43.1754	53.3344	0.190476	0	0.809524	25.3973	2.53973	27.9371	0.909091	0.0909091	2.53973	10.1589
69	3.28893	0	3.28893	0	0	9.86678	9.86678	0	1	1.64446	6.57786	1.64446	0	9.86678	0.166667	0.666667	0.166667	0	9.86678	0	9.86678	1	0	3.28893	0	0	3.28893	1	0	0	1.64446	1.64446	3.28893	0.5	0.5	4.93339	0	4.93339	9.86678	0.5	0	0.5	3.28893	0	3.28893	1	0	0	0
70	7.04089	5.86741	12.9083	0.454545	0	28.1636	28.1636	0	1	10.5613	10.5613	5.86741	1.17348	28.1636	0.375	0.375	0.208333	0.0416667	23.4696	4.69393	28.1636	0.833333	0.166667	14.0818	0	0	14.0818	1	0	0	8.21437	5.86741	14.0818	0.583333	0.416667	10.5613	0	17.6022	28.1636	0.375	0	0.625	12.9083	1.17348	14.0818	0.916667	0.0833333	1.17348	5.86741
71	12.5894	4.72102	17.3104	0.272727	0	34.6208	34.6208	0	1	18.8841	12.5894	3.14734	0	34.6208	0.545455	0.363636	0.0909091	0	33.0471	1.57367	34.6208	0.954545	0.0454545	18.8841	0	0	18.8841	1	0	0	11.0157	7.86836	18.8841	0.583333	0.416667	11.0157	0	23.6051	34.6208	0.318182	0	0.681818	18.8841	0	18.8841	1	0	3.14734	9.44203
72	11.1962	1.24402	12.4402	0.1	0	22.3924	22.3924	0	1	13.6843	4.9761	1.24402	2.48805	22.3924	0.611111	0.222222	0.0555556	0.111111	21.1484	1.24402	22.3924	0.944444	0.0555556	13.6843	0	0	13.6843	1	0	0	6.22012	7.46414	13.6843	0.454545	0.545455	2.48805	0	19.9044	22.3924	0.111111	0	0.888889	13.6843	0	13.6843	1	0	0	9.95219
73	6.17696	4.63272	10.8097	0.428571	0	32.429	32.429	0	1	10.8097	10.8097	9.26544	1.54424	32.429	0.333333	0.333333	0.285714	0.047619	26.2521	6.17696	32.429	0.809524	0.190476	15.4424	0	0	15.4424	1	0	0	9.26544	6.17696	15.4424	0.6	0.4	12.3539	0	20.0751	32.429	0.380952	0	0.619048	15.4424	0	15.4424	1	0	3.08848	3.08848
74	16.2266	5.40886	21.6354	0.25	0	48.6797	48.6797	0	1	25.2413	23.4384	0	0	48.6797	0.518519	0.481481	0	0	41.4679	7.21181	48.6797	0.851852	0.148148	23.4384	0	0	23.4384	1	0	0	14.4236	9.01477	23.4384	0.615385	0.384615	12.6207	0	36.0591	48.6797	0.259259	0	0.740741	23.4384	0	23.4384	1	0	0	9.01477
75	23.8489	6.81398	30.6629	0.222222	0	51.1048	51.1048	0	1	25.5524	17.0349	8.51747	0	51.1048	0.5	0.333333	0.166667	0	44.2908	6.81398	51.1048	0.866667	0.133333	32.3664	0	0	32.3664	1	0	0	13.628	18.7384	32.3664	0.421053	0.578947	13.628	0	37.4769	51.1048	0.266667	0	0.733333	23.8489	8.51747	32.3664	0.736842	0.263158	6.81398	13.628
76	13.3888	9.56344	22.9523	0.416667	0	42.0791	42.0791	0	1	26.7776	11.4761	1.91269	1.91269	42.0791	0.636364	0.272727	0.0454545	0.0454545	40.1664	1.91269	42.0791	0.954545	0.0454545	22.9523	0	0	22.9523	1	0	0	9.56344	13.3888	22.9523	0.416667	0.583333	7.65075	0	34.4284	42.0791	0.181818	0	0.818182	21.0396	1.91269	22.9523	0.916667	0.0833333	1.91269	9.56344
77	5.99569	1.99856	7.99425	0.25	0	25.9813	25.9813	0	1	7.99425	11.9914	1.99856	3.99713	25.9813	0.307692	0.461538	0.0769231	0.153846	17.9871	7.99425	25.9813	0.692308	0.307692	9.99282	1.99856	0	11.9914	0.833333	0.166667	0	9.99282	1.99856	11.9914	0.833333	0.166667	9.99282	0	15.9885	25.9813	0.384615	0	0.615385	9.99282	1.99856	11.9914	0.833333	0.166667	0	1.99856
78	37.8978	4.21087	42.1087	0.1	0	52.6359	52.6359	0	1	35.7924	12.6326	4.21087	0	52.6359	0.68	0.24	0.08	0	52.6359	0	52.6359	1	0	42.1087	0	0	42.1087	1	0	0	25.2652	16.8435	42.1087	0.6	0.4	6.3163	0	46.3196	52.6359	0.12	0	0.88	42.1087	0	42.1087	1	0	8.42174	21.0543
79	14.3443	0	14.3443	0	0	34.0678	34.0678	0	1	12.5513	19.7234	1.79304	0	34.0678	0.368421	0.578947	0.0526316	0	26.8956	7.17216	34.0678	0.789474	0.210526	17.9304	0	0	17.9304	1	0	0	8.9652	8.9652	17.9304	0.5	0.5	7.17216	0	26.8956	34.0678	0.210526	0	0.789474	16.1374	1.79304	17.9304	0.9	0.1	1.79304	7.17216
80	17.8268	1.98076	19.8076	0.1	0	31.6922	31.6922	0	1	15.8461	13.8653	1.98076	0	31.6922	0.5	0.4375	0.0625	0	29.7114	1.98076	31.6922	0.9375	0.0625	19.8076	0	0	19.8076	1	0	0	7.92304	11.8846	19.8076	0.4	0.6	1.98076	0	29.7114	31.6922	0.0625	0	0.9375	19.8076	0	19.8076	1	0	1.98076	3.96152
81	22.1981	1.84984	24.0479	0.0769231	0	33.2971	33.2971	0	1	25.8977	7.39936	0	0	33.2971	0.777778	0.222222	0	0	29.5974	3.69968	33.2971	0.888889	0.111111	24.0479	1.84984	0	25.8977	0.928571	0.0714286	0	9.24919	16.6486	25.8977	0.357143	0.642857	11.099	0	22.1981	33.2971	0.333333	0	0.666667	25.8977	0	25.8977	1	0	5.54952	7.39936
82	13.0615	7.46371	20.5252	0.363636	0	42.9163	42.9163	0	1	18.6593	22.3911	1.86593	0	42.9163	0.434783	0.521739	0.0434783	0	37.3186	5.59778	42.9163	0.869565	0.130435	22.3911	0	0	22.3911	1	0	0	7.46371	14.9274	22.3911	0.333333	0.666667	20.5252	0	22.3911	42.9163	0.478261	0	0.521739	18.6593	3.73186	22.3911	0.833333	0.166667	0	9.32964
83	14.3844	8.99022	23.3746	0.384615	0	32.3648	32.3648	0	1	23.3746	8.99022	0	0	32.3648	0.722222	0.277778	0	0	25.1726	7.19218	32.3648	0.777778	0.222222	25.1726	0	0	25.1726	1	0	0	16.1824	8.99022	25.1726	0.642857	0.357143	8.99022	0	23.3746	32.3648	0.277778	0	0.722222	23.3746	1.79804	25.1726	0.928571	0.0714286	3.59609	10.7883
84	20.5986	3.7452	24.3438	0.153846	0	37.452	37.452	0	1	20.5986	14.9808	0	1.8726	37.452	0.55	0.4	0	0.05	31.8342	5.61779	37.452	0.85	0.15	24.3438	0	0	24.3438	1	0	0	16.8534	7.49039	24.3438	0.692308	0.307692	9.36299	0	28.089	37.452	0.25	0	0.75	24.3438	0	24.3438	1	0	3.7452	7.49039
85	6.4049	7.47238	13.8773	0.538462	0	18.1472	18.1472	0	1	6.4049	8.53986	3.20245	0	18.1472	0.352941	0.470588	0.176471	0	11.7423	6.4049	18.1472	0.647059	0.352941	13.8773	0	0	13.8773	1	0	0	6.4049	7.47238	13.8773	0.461538	0.538462	14.9448	0	3.20245	18.1472	0.823529	0	0.176471	9.60735	4.26993	13.8773	0.692308	0.307692	3.20245	5.33741
86	34.3963	15.2872	49.6835	0.307692	103.189	0	103.189	1	0	22.9308	42.0399	38.2181	0	103.189	0.222222	0.407407	0.37037	0	95.5451	7.64361	103.189	0.925926	0.0740741	49.6835	0	0	49.6835	1	0	0	34.3963	15.2872	49.6835	0.692308	0.307692	30.5744	3.82181	68.7925	103.189	0.296296	0.037037	0.666667	45.8617	3.82181	49.6835	0.923077	0.0769231	3.82181	15.2872
87	23.5528	23.5528	47.1056	0.5	141.317	0	141.317	1	0	11.7764	76.5466	41.2174	11.7764	141.317	0.0833333	0.541667	0.291667	0.0833333	105.988	35.3292	141.317	0.75	0.25	47.1056	0	0	47.1056	1	0	0	29.441	17.6646	47.1056	0.625	0.375	23.5528	0	117.764	141.317	0.166667	0	0.833333	41.2174	5.8882	47.1056	0.875	0.125	11.7764	11.7764
88	9.79222	14.6883	24.4806	0.6	83.2339	0	83.2339	1	0	14.6883	39.1689	19.5844	9.79222	83.2339	0.176471	0.470588	0.235294	0.117647	68.5456	14.6883	83.2339	0.823529	0.176471	44.065	0	0	44.065	1	0	0	9.79222	34.2728	44.065	0.222222	0.777778	29.3767	0	53.8572	83.2339	0.352941	0	0.647059	34.2728	9.79222	44.065	0.777778	0.222222	9.79222	14.6883
89	34.0261	37.8068	71.833	0.526316	117.201	0	117.201	1	0	37.8068	64.2716	15.1227	0	117.201	0.322581	0.548387	0.129032	0	113.42	3.78068	117.201	0.967742	0.0322581	71.833	3.78068	0	75.6137	0.95	0.05	0	37.8068	37.8068	75.6137	0.5	0.5	34.0261	0	83.175	117.201	0.290323	0	0.709677	71.833	3.78068	75.6137	0.95	0.05	11.342	37.8068
90	25.3798	19.0348	44.4146	0.428571	120.554	0	120.554	1	0	6.34494	57.1045	19.0348	38.0696	120.554	0.0526316	0.473684	0.157895	0.315789	95.1741	25.3798	120.554	0.789474	0.210526	38.0696	6.34494	0	44.4146	0.857143	0.142857	0	31.7247	12.6899	44.4146	0.714286	0.285714	69.7943	12.6899	38.0696	120.554	0.578947	0.105263	0.315789	38.0696	6.34494	44.4146	0.857143	0.142857	0	31.7247
91	12.3783	24.7567	37.135	0.666667	90.7745	0	90.7745	1	0	16.5045	45.3872	16.5045	12.3783	90.7745	0.181818	0.5	0.181818	0.136364	61.8917	28.8828	90.7745	0.681818	0.318182	37.135	0	0	37.135	1	0	0	8.25223	28.8828	37.135	0.222222	0.777778	12.3783	0	78.3961	90.7745	0.136364	0	0.863636	24.7567	12.3783	37.135	0.666667	0.333333	4.12611	12.3783
92	15.8082	3.51294	19.3212	0.181818	0	45.6683	45.6683	0	1	12.2953	29.86	3.51294	0	45.6683	0.269231	0.653846	0.0769231	0	40.3989	5.26942	45.6683	0.884615	0.115385	21.0777	0	0	21.0777	1	0	0	14.0518	7.02589	21.0777	0.666667	0.333333	12.2953	1.75647	31.6165	45.6683	0.269231	0.0384615	0.692308	21.0777	0	21.0777	1	0	1.75647	8.78236
93	46.2089	16.8032	63.0121	0.266667	0	96.6186	96.6186	0	1	33.6065	42.0081	16.8032	4.20081	96.6186	0.347826	0.434783	0.173913	0.0434783	84.0162	12.6024	96.6186	0.869565	0.130435	67.2129	0	0	67.2129	1	0	0	42.0081	25.2049	67.2129	0.625	0.375	42.0081	0	54.6105	96.6186	0.434783	0	0.565217	67.2129	0	67.2129	1	0	4.20081	37.8073
94	3.17756	15.8878	19.0654	0.833333	0	47.6634	47.6634	0	1	0	31.7756	15.8878	0	47.6634	0	0.666667	0.333333	0	41.3083	6.35513	47.6634	0.866667	0.133333	19.0654	0	0	19.0654	1	0	0	6.35513	12.7103	19.0654	0.333333	0.666667	6.35513	0	41.3083	47.6634	0.133333	0	0.866667	19.0654	0	19.0654	1	0	15.8878	3.17756
95	35.4225	5.90376	41.3263	0.142857	0	76.7488	76.7488	0	1	44.2782	29.5188	0	2.95188	76.7488	0.576923	0.384615	0	0.0384615	70.8451	5.90376	76.7488	0.923077	0.0769231	38.3744	2.95188	0	41.3263	0.928571	0.0714286	0	17.7113	23.615	41.3263	0.428571	0.571429	8.85563	0	67.8932	76.7488	0.115385	0	0.884615	41.3263	0	41.3263	1	0	11.8075	14.7594
96	28.6458	5.20834	33.8542	0.153846	0	59.8959	59.8959	0	1	18.2292	36.4584	5.20834	0	59.8959	0.304348	0.608696	0.0869565	0	54.6875	5.20834	59.8959	0.913043	0.0869565	39.0625	0	0	39.0625	1	0	0	28.6458	10.4167	39.0625	0.733333	0.266667	18.2292	0	41.6667	59.8959	0.304348	0	0.695652	33.8542	5.20834	39.0625	0.866667	0.133333	10.4167	7.8125
97	24.4295	9.16107	33.5906	0.272727	0	70.2348	70.2348	0	1	12.2148	36.6443	18.3221	3.05369	70.2348	0.173913	0.521739	0.26087	0.0434783	64.1275	6.10738	70.2348	0.913043	0.0869565	36.6443	0	0	36.6443	1	0	0	27.4832	9.16107	36.6443	0.75	0.25	15.2684	0	54.9664	70.2348	0.217391	0	0.782609	36.6443	0	36.6443	1	0	9.16107	15.2684
98	9.11459	2.60417	11.7188	0.222222	0	19.5313	19.5313	0	1	6.51042	13.0208	0	0	19.5313	0.333333	0.666667	0	0	19.5313	0	19.5313	1	0	13.0208	0	0	13.0208	1	0	0	6.51042	6.51042	13.0208	0.5	0.5	9.11459	0	10.4167	19.5313	0.466667	0	0.533333	11.7188	1.30208	13.0208	0.9	0.1	2.60417	5.20834
99	28.2354	8.4706	36.706	0.230769	0	90.3531	90.3531	0	1	11.2941	64.9413	11.2941	2.82354	90.3531	0.125	0.71875	0.125	0.03125	79.059	11.2941	90.3531	0.875	0.125	39.5295	0	0	39.5295	1	0	0	14.1177	25.4118	39.5295	0.357143	0.642857	14.1177	0	76.2354	90.3531	0.15625	0	0.84375	39.5295	0	39.5295	1	0	2.82354	16.9412
100	11.0745	6.64469	17.7192	0.375	0	44.2979	44.2979	0	1	11.0745	28.7936	4.42979	0	44.2979	0.25	0.65	0.1	0	42.083	2.2149	44.2979	0.95	0.05	17.7192	0	0	17.7192	1	0	0	6.64469	11.0745	17.7192	0.375	0.625	15.5043	0	28.7936	44.2979	0.35	0	0.65	17.7192	0	17.7192	1	0	0	6.64469
101	8.04364	16.0873	24.1309	0.666667	0	45.5806	45.5806	0	1	2.68121	21.4497	21.4497	0	45.5806	0.0588235	0.470588	0.470588	0	45.5806	0	45.5806	1	0	29.4933	0	0	29.4933	1	0	0	8.04364	21.4497	29.4933	0.272727	0.727273	18.7685	0	26.8121	45.5806	0.411765	0	0.588235	18.7685	10.7249	29.4933	0.636364	0.363636	10.7249	2.68121
102	20.406	11.6606	32.0666	0.363636	0	58.3029	58.3029	0	1	17.4909	32.0666	8.74543	0	58.3029	0.3	0.55	0.15	0	52.4726	5.83029	58.3029	0.9	0.1	34.9817	0	0	34.9817	1	0	0	17.4909	17.4909	34.9817	0.5	0.5	34.9817	0	23.3212	58.3029	0.6	0	0.4	34.9817	0	34.9817	1	0	8.74543	17.4909
103	28.1288	24.6127	52.7415	0.466667	0	87.9025	87.9025	0	1	42.1932	42.1932	3.5161	0	87.9025	0.48	0.48	0.04	0	87.9025	0	87.9025	1	0	52.7415	0	0	52.7415	1	0	0	31.6449	21.0966	52.7415	0.6	0.4	7.0322	3.5161	77.3542	87.9025	0.08	0.04	0.88	52.7415	0	52.7415	1	0	10.5483	24.6127
104	38.3985	8.86118	47.2596	0.1875	0	67.9357	67.9357	0	1	35.4447	32.491	0	0	67.9357	0.521739	0.478261	0	0	59.0745	8.86118	67.9357	0.869565	0.130435	50.2134	0	0	50.2134	1	0	0	20.6761	29.5373	50.2134	0.411765	0.588235	17.7224	0	50.2134	67.9357	0.26087	0	0.73913	50.2134	0	50.2134	1	0	11.8149	11.8149
105	23.886	17.9145	41.8005	0.428571	0	47.772	47.772	0	1	14.9288	26.8718	5.9715	0	47.772	0.3125	0.5625	0.125	0	44.7863	2.98575	47.772	0.9375	0.0625	41.8005	2.98575	0	44.7863	0.933333	0.0666667	0	29.8575	14.9288	44.7863	0.666667	0.333333	20.9003	0	26.8718	47.772	0.4375	0	0.5625	44.7863	0	44.7863	1	0	14.9288	14.9288
106	17.2846	25.9269	43.2115	0.6	0	69.1385	69.1385	0	1	46.0923	23.0462	0	0	69.1385	0.666667	0.333333	0	0	69.1385	0	69.1385	1	0	57.6154	0	0	57.6154	1	0	0	25.9269	31.6885	57.6154	0.45	0.55	8.64231	0	60.4961	69.1385	0.125	0	0.875	57.6154	0	57.6154	1	0	17.2846	23.0462
107	35.8817	5.98028	41.862	0.142857	0	77.7437	77.7437	0	1	65.7831	11.9606	0	0	77.7437	0.846154	0.153846	0	0	74.7535	2.99014	77.7437	0.961538	0.0384615	53.8225	0	0	53.8225	1	0	0	35.8817	17.9408	53.8225	0.666667	0.333333	2.99014	0	74.7535	77.7437	0.0384615	0	0.961538	53.8225	0	53.8225	1	0	8.97042	17.9408
108	22.3977	22.3977	44.7954	0.5	0	89.5908	89.5908	0	1	35.1964	47.9951	6.39934	0	89.5908	0.392857	0.535714	0.0714286	0	79.9918	9.59902	89.5908	0.892857	0.107143	57.5941	0	0	57.5941	1	0	0	38.3961	19.198	57.5941	0.666667	0.333333	9.59902	0	79.9918	89.5908	0.107143	0	0.892857	57.5941	0	57.5941	1	0	19.198	19.198
109	21.0723	18.0619	39.1342	0.461538	0	63.2168	63.2168	0	1	36.1239	24.0826	0	3.01032	63.2168	0.571429	0.380952	0	0.047619	45.1548	18.0619	63.2168	0.714286	0.285714	39.1342	0	0	39.1342	1	0	0	27.0929	12.0413	39.1342	0.692308	0.307692	9.03097	0	54.1858	63.2168	0.142857	0	0.857143	39.1342	0	39.1342	1	0	9.03097	21.0723
110	27.7185	12.7931	40.5116	0.315789	0	68.23	68.23	0	1	36.2472	27.7185	4.26438	0	68.23	0.53125	0.40625	0.0625	0	57.5691	10.6609	68.23	0.84375	0.15625	42.6438	0	0	42.6438	1	0	0	10.6609	31.9828	42.6438	0.25	0.75	17.0575	2.13219	49.0403	68.23	0.25	0.03125	0.71875	42.6438	0	42.6438	1	0	2.13219	21.3219
111	8.52499	11.3667	19.8916	0.571429	0	39.7833	39.7833	0	1	5.68333	28.4166	5.68333	0	39.7833	0.142857	0.714286	0.142857	0	36.9416	2.84166	39.7833	0.928571	0.0714286	19.8916	0	0	19.8916	1	0	0	5.68333	14.2083	19.8916	0.285714	0.714286	25.575	0	14.2083	39.7833	0.642857	0	0.357143	17.05	2.84166	19.8916	0.857143	0.142857	2.84166	2.84166
112	22.7852	17.7218	40.5071	0.4375	0	63.2923	63.2923	0	1	17.7218	37.9754	7.59507	0	63.2923	0.28	0.6	0.12	0	55.6972	7.59507	63.2923	0.88	0.12	40.5071	2.53169	0	43.0387	0.941176	0.0588235	0	22.7852	20.2535	43.0387	0.529412	0.470588	30.3803	2.53169	30.3803	63.2923	0.48	0.04	0.48	40.5071	2.53169	43.0387	0.941176	0.0588235	7.59507	25.3169
113	53.9126	12.6853	66.5979	0.190476	0	95.1399	95.1399	0	1	47.5699	41.2273	3.17133	3.17133	95.1399	0.5	0.433333	0.0333333	0.0333333	85.6259	9.51399	95.1399	0.9	0.1	66.5979	0	0	66.5979	1	0	0	31.7133	34.8846	66.5979	0.47619	0.52381	25.3706	3.17133	66.5979	95.1399	0.266667	0.0333333	0.7	63.4266	3.17133	66.5979	0.952381	0.047619	0	41.2273
114	48.1082	10.3089	58.4171	0.176471	0	79.035	79.035	0	1	51.5445	27.4904	0	0	79.035	0.652174	0.347826	0	0	51.5445	27.4904	79.035	0.652174	0.347826	61.8535	0	0	61.8535	1	0	0	34.363	27.4904	61.8535	0.555556	0.444444	10.3089	0	68.7261	79.035	0.130435	0	0.869565	61.8535	0	61.8535	1	0	13.7452	37.7993
115	22.2836	25.0691	47.3527	0.529412	0	75.2073	75.2073	0	1	33.4254	36.2109	5.57091	0	75.2073	0.444444	0.481481	0.0740741	0	72.4218	2.78545	75.2073	0.962963	0.037037	50.1382	0	0	50.1382	1	0	0	33.4254	16.7127	50.1382	0.666667	0.333333	33.4254	0	41.7818	75.2073	0.444444	0	0.555556	50.1382	0	50.1382	1	0	11.1418	19.4982
116	22.7406	22.7406	45.4812	0.5	0	102.333	102.333	0	1	19.898	59.6941	22.7406	0	102.333	0.194444	0.583333	0.222222	0	76.7496	25.5832	102.333	0.75	0.25	54.0089	0	0	54.0089	1	0	0	28.4258	25.5832	54.0089	0.526316	0.473684	8.52773	2.84258	90.9624	102.333	0.0833333	0.0277778	0.888889	54.0089	0	54.0089	1	0	5.68515	22.7406
117	20.9408	31.4113	52.3521	0.6	0	75.9105	75.9105	0	1	20.9408	54.9697	0	0	75.9105	0.275862	0.724138	0	0	65.4401	10.4704	75.9105	0.862069	0.137931	52.3521	0	0	52.3521	1	0	0	26.1761	26.1761	52.3521	0.5	0.5	15.7056	0	60.2049	75.9105	0.206897	0	0.793103	49.7345	2.61761	52.3521	0.95	0.05	2.61761	26.1761
118	23.2028	8.70106	31.9039	0.272727	0	72.5088	72.5088	0	1	17.4021	31.9039	20.3025	2.90035	72.5088	0.24	0.44	0.28	0.04	69.6085	2.90035	72.5088	0.96	0.04	31.9039	0	0	31.9039	1	0	0	20.3025	11.6014	31.9039	0.636364	0.363636	17.4021	0	55.1067	72.5088	0.24	0	0.76	31.9039	0	31.9039	1	0	5.80071	0
119	36.7135	13.3504	50.0638	0.266667	0	83.4397	83.4397	0	1	20.0255	43.3887	20.0255	0	83.4397	0.24	0.52	0.24	0	80.1021	3.33759	83.4397	0.96	0.04	43.3887	6.67518	0	50.0638	0.866667	0.133333	0	20.0255	30.0383	50.0638	0.4	0.6	26.7007	0	56.739	83.4397	0.32	0	0.68	46.7262	3.33759	50.0638	0.933333	0.0666667	10.0128	16.6879
120	23.1458	0	23.1458	0	0	56.5786	56.5786	0	1	12.8588	38.5763	5.14351	0	56.5786	0.227273	0.681818	0.0909091	0	48.8633	7.71526	56.5786	0.863636	0.136364	23.1458	0	0	23.1458	1	0	0	15.4305	7.71526	23.1458	0.666667	0.333333	12.8588	0	43.7198	56.5786	0.227273	0	0.772727	23.1458	0	23.1458	1	0	0	7.71526
121	6.50554	1.08426	7.5898	0.142857	20.6009	0	20.6009	1	0	5.42129	6.50554	5.42129	3.25277	20.6009	0.263158	0.315789	0.263158	0.157895	10.8426	9.75831	20.6009	0.526316	0.473684	8.67406	0	0	8.67406	1	0	0	5.42129	3.25277	8.67406	0.625	0.375	5.42129	0	15.1796	20.6009	0.263158	0	0.736842	8.67406	0	8.67406	1	0	0	4.33703
122	12.7872	0	12.7872	0	37.1992	0	37.1992	1	0	20.9245	9.2998	5.81237	1.16247	37.1992	0.5625	0.25	0.15625	0.03125	22.087	15.1122	37.1992	0.59375	0.40625	15.1122	0	0	15.1122	1	0	0	6.97485	8.13732	15.1122	0.461538	0.538462	0	0	37.1992	37.1992	0	0	1	15.1122	0	15.1122	1	0	2.32495	5.81237
123	17.8257	1.48548	19.3112	0.0769231	35.6514	0	35.6514	1	0	22.2821	5.9419	5.9419	1.48548	35.6514	0.625	0.166667	0.166667	0.0416667	2.97095	32.6805	35.6514	0.0833333	0.916667	20.7967	0	0	20.7967	1	0	0	13.3693	7.42738	20.7967	0.642857	0.357143	0	0	35.6514	35.6514	0	0	1	19.3112	1.48548	20.7967	0.928571	0.0714286	2.97095	11.8838
124	4.58758	0	4.58758	0	15.0735	0	15.0735	1	0	7.86442	3.93221	2.62147	0.655368	15.0735	0.521739	0.26087	0.173913	0.0434783	6.55368	8.51978	15.0735	0.434783	0.565217	6.55368	0	0	6.55368	1	0	0	5.24294	1.31074	6.55368	0.8	0.2	0	0	15.0735	15.0735	0	0	1	6.55368	0	6.55368	1	0	0	2.62147
125	8.65995	0.865995	9.52594	0.0909091	19.9179	0	19.9179	1	0	14.7219	5.19597	0	0	19.9179	0.73913	0.26087	0	0	6.06196	13.8559	19.9179	0.304348	0.695652	12.9899	0.865995	0	13.8559	0.9375	0.0625	0	6.06196	7.79395	13.8559	0.4375	0.5625	1.73199	0	18.1859	19.9179	0.0869565	0	0.913043	13.8559	0	13.8559	1	0	0.865995	6.06196
126	2.17396	0.54349	2.71745	0.2	0	3.80443	3.80443	0	1	3.26094	0.54349	0	0	3.80443	0.857143	0.142857	0	0	3.26094	0.54349	3.80443	0.857143	0.142857	3.26094	0	0	3.26094	1	0	0	2.71745	0.54349	3.26094	0.833333	0.166667	0	0	3.80443	3.80443	0	0	1	3.26094	0	3.26094	1	0	2.71745	0.54349
127	6.77342	0.521032	7.29445	0.0714286	0	10.9417	10.9417	0	1	10.4206	0.521032	0	0	10.9417	0.952381	0.0476191	0	0	6.25238	4.68929	10.9417	0.571429	0.428571	7.29445	0.521032	0	7.81548	0.933333	0.0666667	0	3.12619	4.68929	7.81548	0.4	0.6	0.521032	0	10.4206	10.9417	0.0476191	0	0.952381	7.81548	0	7.81548	1	0	1.5631	3.64722
128	4.07132	2.03566	6.10698	0.333333	0	12.214	12.214	0	1	11.705	0.508915	0	0	12.214	0.958333	0.0416667	0	0	11.1961	1.01783	12.214	0.916667	0.0833333	7.12481	0.508915	0	7.63373	0.933333	0.0666667	0	3.56241	4.07132	7.63373	0.466667	0.533333	0	0	12.214	12.214	0	0	1	7.63373	0	7.63373	1	0	2.03566	4.07132
129	9.42262	1.57044	10.9931	0.142857	0	18.06	18.06	0	1	17.2748	0.785218	0	0	18.06	0.956522	0.0434783	0	0	15.7044	2.35565	18.06	0.869565	0.130435	11.7783	0.785218	0	12.5635	0.9375	0.0625	0	6.28174	6.28174	12.5635	0.5	0.5	0	0	18.06	18.06	0	0	1	12.5635	0	12.5635	1	0	0.785218	7.85218
130	2.6474	0.882468	3.52987	0.25	0	11.4721	11.4721	0	1	9.70715	1.76494	0	0	11.4721	0.846154	0.153846	0	0	5.29481	6.17728	11.4721	0.461538	0.538462	3.97111	0	0	3.97111	1	0	0	2.6474	1.3237	3.97111	0.666667	0.333333	0	0	11.4721	11.4721	0	0	1	3.97111	0	3.97111	1	0	0.441234	1.3237
131	7.9099	1.82536	9.73526	0.1875	0	16.4283	16.4283	0	1	13.9944	2.43382	0	0	16.4283	0.851852	0.148148	0	0	8.51836	7.9099	16.4283	0.518519	0.481481	10.9522	0	0	10.9522	1	0	0	6.08454	4.86763	10.9522	0.555556	0.444444	0	0	16.4283	16.4283	0	0	1	10.9522	0	10.9522	1	0	4.25918	4.25918
132	7.49294	1.87324	9.36618	0.2	0	15.6103	15.6103	0	1	11.8638	3.74647	0	0	15.6103	0.76	0.24	0	0	2.49765	13.1127	15.6103	0.16	0.84	9.36618	0	0	9.36618	1	0	0	6.24412	3.12206	9.36618	0.666667	0.333333	0	0	15.6103	15.6103	0	0	1	9.36618	0	9.36618	1	0	1.87324	4.37088
133	4.40598	2.00272	6.4087	0.3125	0	11.2152	11.2152	0	1	8.81197	2.40326	0	0	11.2152	0.785714	0.214286	0	0	5.20707	6.00816	11.2152	0.464286	0.535714	7.20979	0	0	7.20979	1	0	0	4.80653	2.40326	7.20979	0.666667	0.333333	0.400544	0	10.8147	11.2152	0.0357143	0	0.964286	7.20979	0	7.20979	1	0	2.40326	1.60218
134	4.59823	2.55457	7.15281	0.357143	0	12.262	12.262	0	1	9.19647	3.06549	0	0	12.262	0.75	0.25	0	0	10.2183	2.04366	12.262	0.833333	0.166667	6.64189	0.510915	0	7.15281	0.928571	0.0714286	0	3.06549	4.08732	7.15281	0.428571	0.571429	0	0	12.262	12.262	0	0	1	6.64189	0.510915	7.15281	0.928571	0.0714286	2.04366	3.06549
135	3.64722	0.521032	4.16826	0.125	0	10.4206	10.4206	0	1	7.29445	3.12619	0	0	10.4206	0.7	0.3	0	0	4.16826	6.25238	10.4206	0.4	0.6	5.73135	0	0	5.73135	1	0	0	3.64722	2.08413	5.73135	0.636364	0.363636	0	0	10.4206	10.4206	0	0	1	5.73135	0	5.73135	1	0	2.08413	1.5631
136	5.90777	0.787702	6.69547	0.117647	0	9.05857	9.05857	0	1	7.08932	1.96926	0	0	9.05857	0.782609	0.217391	0	0	8.27087	0.787702	9.05857	0.913043	0.0869565	7.48317	0	0	7.48317	1	0	0	3.93851	3.54466	7.48317	0.526316	0.473684	0	0	9.05857	9.05857	0	0	1	7.48317	0	7.48317	1	0	1.18155	3.54466
137	6.91054	0	6.91054	0	0	9.21405	9.21405	0	1	5.75878	2.30351	1.15176	0	9.21405	0.625	0.25	0.125	0	5.1829	4.03115	9.21405	0.5625	0.4375	7.48641	0	0	7.48641	1	0	0	4.03115	3.45527	7.48641	0.538462	0.461538	0	0	9.21405	9.21405	0	0	1	7.48641	0	7.48641	1	0	1.15176	4.60702
138	7.25359	2.90144	10.155	0.285714	0	10.8804	10.8804	0	1	7.25359	3.6268	0	0	10.8804	0.666667	0.333333	0	0	7.97895	2.90144	10.8804	0.733333	0.266667	10.155	0	0	10.155	1	0	0	5.07751	5.07751	10.155	0.5	0.5	0	0	10.8804	10.8804	0	0	1	10.155	0	10.155	1	0	1.45072	6.52823
139	4.46153	0	4.46153	0	0	8.03075	8.03075	0	1	4.01538	4.01538	0	0	8.03075	0.5	0.5	0	0	2.67692	5.35384	8.03075	0.333333	0.666667	4.46153	0	0	4.46153	1	0	0	2.23077	2.23077	4.46153	0.5	0.5	0	0	8.03075	8.03075	0	0	1	4.46153	0	4.46153	1	0	1.78461	1.78461
140	4.32858	0.541072	4.86965	0.111111	0	7.57501	7.57501	0	1	7.03394	0.541072	0	0	7.57501	0.928571	0.0714286	0	0	3.24643	4.32858	7.57501	0.428571	0.571429	5.41072	0	0	5.41072	1	0	0	3.24643	2.16429	5.41072	0.6	0.4	0	0	7.57501	7.57501	0	0	1	5.41072	0	5.41072	1	0	2.16429	2.16429
141	9.20834	1.08333	10.2917	0.105263	0	12.4583	12.4583	0	1	12.4583	0	0	0	12.4583	1	0	0	0	10.2917	2.16667	12.4583	0.826087	0.173913	10.8333	0	0	10.8333	1	0	0	5.95834	4.875	10.8333	0.55	0.45	0	0	12.4583	12.4583	0	0	1	10.8333	0	10.8333	1	0	3.25	3.79167
142	5.78867	0	5.78867	0	0	11.5773	11.5773	0	1	8.41989	2.63121	0.526243	0	11.5773	0.727273	0.227273	0.0454545	0	4.20994	7.3674	11.5773	0.363636	0.636364	5.78867	0	0	5.78867	1	0	0	3.6837	2.10497	5.78867	0.636364	0.363636	0	0	11.5773	11.5773	0	0	1	5.78867	0	5.78867	1	0	1.57873	2.10497
143	4.6366	1.54553	6.18214	0.25	0	18.0312	18.0312	0	1	6.18214	7.21249	3.60625	1.03036	18.0312	0.342857	0.4	0.2	0.0571429	10.3036	7.72767	18.0312	0.571429	0.428571	7.21249	0.515178	0	7.72767	0.933333	0.0666667	0	3.60625	4.12142	7.72767	0.466667	0.533333	1.54553	0	16.4857	18.0312	0.0857143	0	0.914286	7.72767	0	7.72767	1	0	1.54553	3.09107
144	8.25861	0.516163	8.77477	0.0588235	0	12.9041	12.9041	0	1	9.29093	2.58081	0.516163	0.516163	12.9041	0.72	0.2	0.04	0.04	2.58081	10.3233	12.9041	0.2	0.8	10.3233	0	0	10.3233	1	0	0	5.16163	5.16163	10.3233	0.5	0.5	0	0	12.9041	12.9041	0	0	1	10.3233	0	10.3233	1	0	2.06465	4.1293
145	2.93081	0.488468	3.41928	0.142857	0	4.88468	4.88468	0	1	4.39621	0.488468	0	0	4.88468	0.9	0.1	0	0	0.976936	3.90774	4.88468	0.2	0.8	3.41928	0	0	3.41928	1	0	0	1.95387	1.4654	3.41928	0.571429	0.428571	0	0	4.88468	4.88468	0	0	1	3.41928	0	3.41928	1	0	1.4654	0.976936
146	4.53878	0.698274	5.23706	0.133333	9.77584	0	9.77584	1	0	2.09482	5.93533	1.39655	0.349137	9.77584	0.214286	0.607143	0.142857	0.0357143	6.98274	2.7931	9.77584	0.714286	0.285714	5.23706	0	0	5.23706	1	0	0	1.74568	3.49137	5.23706	0.333333	0.666667	1.74568	0	8.03015	9.77584	0.178571	0	0.821429	4.18964	1.04741	5.23706	0.8	0.2	0.698274	1.74568
147	2.26627	1.58639	3.85266	0.411765	6.34556	0	6.34556	1	0	0	0.906508	1.13314	4.30591	6.34556	0	0.142857	0.178571	0.678571	6.11893	0.226627	6.34556	0.964286	0.0357143	4.07929	0	0	4.07929	1	0	0	2.71952	1.35976	4.07929	0.666667	0.333333	1.81302	0	4.53254	6.34556	0.285714	0	0.714286	2.94615	1.13314	4.07929	0.722222	0.277778	0.226627	1.13314
148	3.88159	1.19434	5.07593	0.235294	9.2561	0	9.2561	1	0	3.28442	5.07593	0.895752	0	9.2561	0.354839	0.548387	0.0967742	0	8.36035	0.895752	9.2561	0.903226	0.0967742	4.47876	0.597168	0	5.07593	0.882353	0.117647	0	2.09009	2.98584	5.07593	0.411765	0.588235	2.68726	0.298584	6.27026	9.2561	0.290323	0.0322581	0.677419	4.47876	0.597168	5.07593	0.882353	0.117647	0.895752	2.68726
149	0.989136	0.41214	1.40128	0.294118	0	1.64856	1.64856	0	1	1.23642	0.41214	0	0	1.64856	0.75	0.25	0	0	1.15399	0.494568	1.64856	0.7	0.3	1.40128	0	0	1.40128	1	0	0	0.906708	0.494568	1.40128	0.647059	0.352941	0.329712	0	1.31885	1.64856	0.2	0	0.8	1.40128	0	1.40128	1	0	0.329712	0.659424
150	1.22707	0.230076	1.45715	0.157895	0	1.76392	1.76392	0	1	0.920304	0.690228	0.076692	0.076692	1.76392	0.521739	0.391304	0.0434783	0.0434783	1.61053	0.153384	1.76392	0.913043	0.0869565	1.53384	0	0	1.53384	1	0	0	0.920304	0.613536	1.53384	0.6	0.4	0.306768	0	1.45715	1.76392	0.173913	0	0.826087	1.38046	0.153384	1.53384	0.9	0.1	0.230076	0.536844
151	0.74842	0.187105	0.935525	0.2	0	2.24526	2.24526	0	1	0.187105	1.30974	0.187105	0.561315	2.24526	0.0833333	0.583333	0.0833333	0.25	1.87105	0.37421	2.24526	0.833333	0.166667	0.935525	0	0	0.935525	1	0	0	0.74842	0.187105	0.935525	0.8	0.2	0.561315	0	1.68395	2.24526	0.25	0	0.75	0.74842	0.187105	0.935525	0.8	0.2	0.187105	0
152	0.43623	0.14541	0.58164	0.25	0	2.03574	2.03574	0	1	0	1.01787	0.43623	0.58164	2.03574	0	0.5	0.214286	0.285714	1.89033	0.14541	2.03574	0.928571	0.0714286	0.58164	0	0	0.58164	1	0	0	0.43623	0.14541	0.58164	0.75	0.25	0.58164	0.14541	1.30869	2.03574	0.285714	0.0714286	0.642857	0.58164	0	0.58164	1	0	0	0.43623
153	0.413568	0	0.413568	0	0	0.930528	0.930528	0	1	0.310176	0.413568	0.103392	0.103392	0.930528	0.333333	0.444444	0.111111	0.111111	0.827136	0.103392	0.930528	0.888889	0.111111	0.413568	0	0	0.413568	1	0	0	0.206784	0.206784	0.413568	0.5	0.5	0.413568	0	0.51696	0.930528	0.444444	0	0.555556	0.413568	0	0.413568	1	0	0	0.103392
154	1.47051	0.183814	1.65433	0.111111	0	2.5734	2.5734	0	1	0.735256	1.83814	0	0	2.5734	0.285714	0.714286	0	0	2.02195	0.551442	2.5734	0.785714	0.214286	1.83814	0.091907	0	1.93005	0.952381	0.047619	0	0.827163	1.10288	1.93005	0.428571	0.571429	1.01098	0	1.56242	2.5734	0.392857	0	0.607143	1.93005	0	1.93005	1	0	0.367628	0.827163
155	1.45604	0.661835	2.11787	0.3125	0	3.17681	3.17681	0	1	1.32367	1.85314	0	0	3.17681	0.416667	0.583333	0	0	2.77971	0.397101	3.17681	0.875	0.125	2.25024	0.132367	0	2.38261	0.944444	0.0555556	0	1.45604	0.926569	2.38261	0.611111	0.388889	1.45604	0	1.72077	3.17681	0.458333	0	0.541667	2.38261	0	2.38261	1	0	0.264734	1.05894
156	0.826758	0	0.826758	0	0	1.74538	1.74538	0	1	1.10234	0.643034	0	0	1.74538	0.631579	0.368421	0	0	1.56165	0.183724	1.74538	0.894737	0.105263	1.01048	0	0	1.01048	1	0	0	0.183724	0.826758	1.01048	0.181818	0.818182	0.091862	0	1.65352	1.74538	0.0526316	0	0.947368	0.826758	0.183724	1.01048	0.818182	0.181818	0.183724	0.367448
157	1.22231	0.523848	1.74616	0.3	0	3.66694	3.66694	0	1	1.0477	1.39693	1.0477	0.174616	3.66694	0.285714	0.380952	0.285714	0.047619	2.44462	1.22231	3.66694	0.666667	0.333333	2.09539	0	0	2.09539	1	0	0	0.87308	1.22231	2.09539	0.416667	0.583333	0.87308	0	2.79386	3.66694	0.238095	0	0.761905	2.09539	0	2.09539	1	0	0.523848	0.698464
158	0.394965	0.394965	0.78993	0.5	0	1.42187	1.42187	0	1	0.631944	0.473958	0.315972	0	1.42187	0.444444	0.333333	0.222222	0	1.26389	0.157986	1.42187	0.888889	0.111111	0.868923	0	0	0.868923	1	0	0	0.236979	0.631944	0.868923	0.272727	0.727273	0.710937	0	0.710937	1.42187	0.5	0	0.5	0.868923	0	0.868923	1	0	0.157986	0.315972
159	0.853608	0.533505	1.38711	0.384615	0	2.45412	2.45412	0	1	1.38711	0.853608	0.213402	0	2.45412	0.565217	0.347826	0.0869565	0	2.45412	0	2.45412	1	0	1.60051	0.106701	0	1.70722	0.9375	0.0625	0	0.853608	0.853608	1.70722	0.5	0.5	0.320103	0	2.13402	2.45412	0.130435	0	0.869565	1.70722	0	1.70722	1	0	0.533505	0.426804
160	1.82165	0.214312	2.03596	0.105263	0	3.53615	3.53615	0	1	1.7145	1.07156	0.321468	0.428624	3.53615	0.484848	0.30303	0.0909091	0.121212	3.21468	0.321468	3.53615	0.909091	0.0909091	2.25028	0	0	2.25028	1	0	0	1.7145	0.53578	2.25028	0.761905	0.238095	0.750092	0.214312	2.57174	3.53615	0.212121	0.0606061	0.727273	2.25028	0	2.25028	1	0	0.321468	1.07156
161	0.631075	0.25243	0.883505	0.285714	0	2.65051	2.65051	0	1	0.631075	0.883505	0.75729	0.378645	2.65051	0.238095	0.333333	0.285714	0.142857	2.01944	0.631075	2.65051	0.761905	0.238095	0.883505	0	0	0.883505	1	0	0	0.378645	0.50486	0.883505	0.428571	0.571429	0.75729	0	1.89322	2.65051	0.285714	0	0.714286	0.75729	0.126215	0.883505	0.857143	0.142857	0	0.126215
162	1.22878	0.35108	1.57986	0.222222	0	2.19425	2.19425	0	1	1.40432	0.43885	0.08777	0.26331	2.19425	0.64	0.2	0.04	0.12	1.49209	0.70216	2.19425	0.68	0.32	1.57986	0.08777	0	1.66763	0.947368	0.0526316	0	0.70216	0.96547	1.66763	0.421053	0.578947	0.43885	0.35108	1.40432	2.19425	0.2	0.16	0.64	1.66763	0	1.66763	1	0	0.26331	0.78993
163	1.14152	0.726425	1.86795	0.388889	0	3.11325	3.11325	0	1	1.6604	1.2453	0.103775	0.103775	3.11325	0.533333	0.4	0.0333333	0.0333333	2.59438	0.518875	3.11325	0.833333	0.166667	2.0755	0	0	2.0755	1	0	0	1.45285	0.62265	2.0755	0.7	0.3	0.933975	0	2.17928	3.11325	0.3	0	0.7	1.97172	0.103775	2.0755	0.95	0.05	0.20755	1.03775
164	1.46696	0.53344	2.0004	0.266667	0	2.93392	2.93392	0	1	1.73368	1.06688	0.13336	0	2.93392	0.590909	0.363636	0.0454545	0	2.6672	0.26672	2.93392	0.909091	0.0909091	1.86704	0.13336	0	2.0004	0.933333	0.0666667	0	0.93352	1.06688	2.0004	0.466667	0.533333	0.53344	0	2.40048	2.93392	0.181818	0	0.818182	2.0004	0	2.0004	1	0	0.13336	1.20024
165	0.478745	0.382996	0.861741	0.444444	0	2.68097	2.68097	0	1	0.670243	0.670243	0.765992	0.574494	2.68097	0.25	0.25	0.285714	0.214286	1.62773	1.05324	2.68097	0.607143	0.392857	0.861741	0	0	0.861741	1	0	0	0.287247	0.574494	0.861741	0.333333	0.666667	0.765992	0	1.91498	2.68097	0.285714	0	0.714286	0.765992	0.095749	0.861741	0.888889	0.111111	0.191498	0.287247
166	0.33467	0.066934	0.401604	0.166667	0	0.870142	0.870142	0	1	0.368137	0.502005	0	0	0.870142	0.423077	0.576923	0	0	0.736274	0.133868	0.870142	0.846154	0.153846	0.468538	0.033467	0	0.502005	0.933333	0.0666667	0	0.33467	0.167335	0.502005	0.666667	0.333333	0.133868	0	0.736274	0.870142	0.153846	0	0.846154	0.502005	0	0.502005	1	0	0	0.200802
167	1.11669	0	1.11669	0	0	2.34505	2.34505	0	1	0.558345	1.7867	0	0	2.34505	0.238095	0.761905	0	0	2.01004	0.335007	2.34505	0.857143	0.142857	1.11669	0.111669	0	1.22836	0.909091	0.0909091	0	0.781683	0.446676	1.22836	0.636364	0.363636	0.781683	0	1.56337	2.34505	0.333333	0	0.666667	1.22836	0	1.22836	1	0	0	0.223338
168	0.868923	0.078993	0.947916	0.0833333	0	1.50087	1.50087	0	1	0.236979	1.1849	0	0.078993	1.50087	0.157895	0.789474	0	0.0526316	1.34288	0.157986	1.50087	0.894737	0.105263	1.1059	0.157986	0	1.26389	0.875	0.125	0	0.315972	0.947916	1.26389	0.25	0.75	0.710937	0	0.78993	1.50087	0.473684	0	0.526316	1.26389	0	1.26389	1	0	0.157986	0.473958
169	1.27706	0	1.27706	0	0	2.25363	2.25363	0	1	0.075121	2.02827	0.075121	0.075121	2.25363	0.0333333	0.9	0.0333333	0.0333333	2.17851	0.075121	2.25363	0.966667	0.0333333	1.35218	0	0	1.35218	1	0	0	0.75121	0.600968	1.35218	0.555556	0.444444	0.826331	0	1.4273	2.25363	0.366667	0	0.633333	1.35218	0	1.35218	1	0	0.150242	0.600968
170	1.15726	0.57863	1.73589	0.333333	0	3.1246	3.1246	0	1	0.810082	2.31452	0	0	3.1246	0.259259	0.740741	0	0	2.54597	0.57863	3.1246	0.814815	0.185185	1.85162	0	0	1.85162	1	0	0	0.810082	1.04153	1.85162	0.4375	0.5625	0.57863	0.115726	2.43025	3.1246	0.185185	0.037037	0.777778	1.85162	0	1.85162	1	0	0.57863	0.462904
171	43.076	11.748	54.824	0.214286	74.404	0	74.404	1	0	27.412	35.244	11.748	0	74.404	0.368421	0.473684	0.157895	0	66.572	7.832	74.404	0.894737	0.105263	54.824	0	0	54.824	1	0	0	31.328	23.496	54.824	0.571429	0.428571	31.328	0	43.076	74.404	0.421053	0	0.578947	54.824	0	54.824	1	0	11.748	31.328
172	54.9306	36.6204	91.5511	0.4	146.482	0	146.482	1	0	61.034	67.1374	18.3102	0	146.482	0.416667	0.458333	0.125	0	115.965	30.517	146.482	0.791667	0.208333	91.5511	0	0	91.5511	1	0	0	48.8272	42.7238	91.5511	0.533333	0.466667	67.1374	0	79.3443	146.482	0.458333	0	0.541667	91.5511	0	91.5511	1	0	18.3102	36.6204
173	43.6056	9.69013	53.2957	0.181818	116.282	0	116.282	1	0	14.5352	48.4507	24.2253	29.0704	116.282	0.125	0.416667	0.208333	0.25	92.0563	24.2253	116.282	0.791667	0.208333	53.2957	4.84507	0	58.1408	0.916667	0.0833333	0	43.6056	14.5352	58.1408	0.75	0.25	24.2253	0	92.0563	116.282	0.208333	0	0.791667	58.1408	0	58.1408	1	0	0	24.2253
174	7.72846	2.57615	10.3046	0.25	0	21.8973	21.8973	0	1	6.44039	10.3046	3.86423	1.28808	21.8973	0.294118	0.470588	0.176471	0.0588235	21.8973	0	21.8973	1	0	9.01654	1.28808	0	10.3046	0.875	0.125	0	7.72846	2.57615	10.3046	0.75	0.25	1.28808	0	20.6092	21.8973	0.0588235	0	0.941176	10.3046	0	10.3046	1	0	2.57615	3.86423
175	22.8555	2.07777	24.9333	0.0833333	0	54.0221	54.0221	0	1	18.7	27.0111	4.15555	4.15555	54.0221	0.346154	0.5	0.0769231	0.0769231	49.8666	4.15555	54.0221	0.923077	0.0769231	27.0111	2.07777	2.07777	31.1666	0.866667	0.0666667	0.0666667	14.5444	16.6222	31.1666	0.466667	0.533333	12.4666	0	41.5555	54.0221	0.230769	0	0.769231	27.0111	4.15555	31.1666	0.866667	0.133333	6.23332	10.3889
176	14.6071	3.24601	17.8531	0.181818	0	24.3451	24.3451	0	1	12.984	9.73804	1.62301	0	24.3451	0.533333	0.4	0.0666667	0	21.0991	3.24601	24.3451	0.866667	0.133333	17.8531	0	0	17.8531	1	0	0	12.984	4.86902	17.8531	0.727273	0.272727	11.361	0	12.984	24.3451	0.466667	0	0.533333	17.8531	0	17.8531	1	0	0	1.62301
177	15.4146	2.5691	17.9837	0.142857	0	30.8292	30.8292	0	1	5.1382	24.4064	1.28455	0	30.8292	0.166667	0.791667	0.0416667	0	29.5446	1.28455	30.8292	0.958333	0.0416667	17.9837	2.5691	0	20.5528	0.875	0.125	0	12.8455	7.7073	20.5528	0.625	0.375	5.1382	0	25.691	30.8292	0.166667	0	0.833333	19.2682	1.28455	20.5528	0.9375	0.0625	0	10.2764
178	11.9077	8.93074	20.8384	0.428571	0	44.6537	44.6537	0	1	13.3961	28.2807	2.97691	0	44.6537	0.3	0.633333	0.0666667	0	41.6768	2.97691	44.6537	0.933333	0.0666667	25.3038	0	0	25.3038	1	0	0	8.93074	16.373	25.3038	0.352941	0.647059	1.48846	0	43.1653	44.6537	0.0333333	0	0.966667	25.3038	0	25.3038	1	0	4.46537	7.44228
179	7.96522	5.31014	13.2754	0.4	0	33.1884	33.1884	0	1	7.96522	15.9304	7.96522	1.32754	33.1884	0.24	0.48	0.24	0.04	30.5333	2.65507	33.1884	0.92	0.08	13.2754	1.32754	0	14.6029	0.909091	0.0909091	0	2.65507	11.9478	14.6029	0.181818	0.818182	0	0	33.1884	33.1884	0	0	1	14.6029	0	14.6029	1	0	2.65507	6.63768
180	10.0157	2.86163	12.8773	0.222222	0	28.6163	28.6163	0	1	1.43081	21.4622	4.29244	1.43081	28.6163	0.05	0.75	0.15	0.05	21.4622	7.15406	28.6163	0.75	0.25	12.8773	0	0	12.8773	1	0	0	7.15406	5.72325	12.8773	0.555556	0.444444	1.43081	0	27.1854	28.6163	0.05	0	0.95	12.8773	0	12.8773	1	0	2.86163	5.72325
181	18.5416	7.41664	25.9583	0.285714	0	42.6457	42.6457	0	1	14.8333	24.1041	3.70832	0	42.6457	0.347826	0.565217	0.0869565	0	33.3749	9.27081	42.6457	0.782609	0.217391	29.6666	0	0	29.6666	1	0	0	22.2499	7.41664	29.6666	0.75	0.25	20.3958	0	22.2499	42.6457	0.478261	0	0.521739	27.8124	1.85416	29.6666	0.9375	0.0625	5.56248	11.125
182	18.2169	4.20391	22.4208	0.1875	0	28.0261	28.0261	0	1	11.2104	16.8156	0	0	28.0261	0.4	0.6	0	0	25.2235	2.80261	28.0261	0.9	0.1	22.4208	0	0	22.4208	1	0	0	9.80912	12.6117	22.4208	0.4375	0.5625	8.40782	0	19.6182	28.0261	0.3	0	0.7	21.0195	1.4013	22.4208	0.9375	0.0625	5.60521	4.20391
183	8.84731	2.21183	11.0591	0.2	0	15.4828	15.4828	0	1	1.10591	13.271	1.10591	0	15.4828	0.0714286	0.857143	0.0714286	0	12.1651	3.31774	15.4828	0.785714	0.214286	11.0591	0	0	11.0591	1	0	0	7.7414	3.31774	11.0591	0.7	0.3	6.63548	0	8.84731	15.4828	0.428571	0	0.571429	11.0591	0	11.0591	1	0	1.10591	3.31774
184	4.58321	7.63869	12.2219	0.625	0	29.027	29.027	0	1	4.58321	22.9161	1.52774	0	29.027	0.157895	0.789474	0.0526316	0	29.027	0	29.027	1	0	12.2219	0	0	12.2219	1	0	0	7.63869	4.58321	12.2219	0.625	0.375	12.2219	0	16.8051	29.027	0.421053	0	0.578947	10.6942	1.52774	12.2219	0.875	0.125	4.58321	1.52774
185	10.7774	3.23322	14.0106	0.230769	0	26.9435	26.9435	0	1	12.9329	12.9329	1.07774	0	26.9435	0.48	0.48	0.04	0	22.6325	4.31096	26.9435	0.84	0.16	15.0884	0	0	15.0884	1	0	0	7.54418	7.54418	15.0884	0.5	0.5	12.9329	0	14.0106	26.9435	0.48	0	0.52	14.0106	1.07774	15.0884	0.928571	0.0714286	4.31096	5.3887
186	8.88383	5.07647	13.9603	0.363636	0	29.1897	29.1897	0	1	5.07647	20.3059	3.80735	0	29.1897	0.173913	0.695652	0.130435	0	26.6515	2.53824	29.1897	0.913043	0.0869565	12.6912	1.26912	0	13.9603	0.909091	0.0909091	0	11.4221	2.53824	13.9603	0.818182	0.181818	15.2294	0	13.9603	29.1897	0.521739	0	0.478261	13.9603	0	13.9603	1	0	1.26912	2.53824
187	12.243	8.74497	20.9879	0.416667	0	41.9759	41.9759	0	1	10.494	27.9839	3.49799	0	41.9759	0.25	0.666667	0.0833333	0	41.9759	0	41.9759	1	0	22.7369	0	0	22.7369	1	0	0	8.74497	13.992	22.7369	0.384615	0.615385	17.4899	0	24.4859	41.9759	0.416667	0	0.583333	22.7369	0	22.7369	1	0	3.49799	8.74497
188	17.5494	5.84979	23.3992	0.25	0	46.7983	46.7983	0	1	23.3992	21.9367	1.46245	0	46.7983	0.5	0.46875	0.03125	0	43.8734	2.92489	46.7983	0.9375	0.0625	26.324	0	0	26.324	1	0	0	11.6996	14.6245	26.324	0.444444	0.555556	17.5494	0	29.2489	46.7983	0.375	0	0.625	24.8616	1.46245	26.324	0.944444	0.0555556	1.46245	7.31224
189	10.4192	4.46537	14.8846	0.3	0	40.1883	40.1883	0	1	11.9077	17.8615	4.46537	5.95383	40.1883	0.296296	0.444444	0.111111	0.148148	29.7691	10.4192	40.1883	0.740741	0.259259	14.8846	0	0	14.8846	1	0	0	5.95383	8.93074	14.8846	0.4	0.6	7.44228	0	32.7461	40.1883	0.185185	0	0.814815	14.8846	0	14.8846	1	0	4.46537	2.97691
190	12.1394	9.10451	21.2439	0.428571	0	33.3832	33.3832	0	1	6.06968	19.7264	6.06968	1.51742	33.3832	0.181818	0.590909	0.181818	0.0454545	28.831	4.55226	33.3832	0.863636	0.136364	22.7613	0	0	22.7613	1	0	0	9.10451	13.6568	22.7613	0.4	0.6	10.6219	1.51742	21.2439	33.3832	0.318182	0.0454545	0.636364	18.209	4.55226	22.7613	0.8	0.2	4.55226	15.1742
191	6.32749	6.32749	12.655	0.5	0	18.9825	18.9825	0	1	8.85849	8.85849	0	1.2655	18.9825	0.466667	0.466667	0	0.0666667	18.9825	0	18.9825	1	0	12.655	0	0	12.655	1	0	0	8.85849	3.79649	12.655	0.7	0.3	5.06199	0	13.9205	18.9825	0.266667	0	0.733333	10.124	2.531	12.655	0.8	0.2	3.79649	2.531
192	4.62114	8.08699	12.7081	0.636364	0	20.7951	20.7951	0	1	10.3976	6.93171	2.31057	1.15528	20.7951	0.5	0.333333	0.111111	0.0555556	19.6398	1.15528	20.7951	0.944444	0.0555556	15.0187	0	0	15.0187	1	0	0	6.93171	8.08699	15.0187	0.461538	0.538462	9.24228	0	11.5528	20.7951	0.444444	0	0.555556	13.8634	1.15528	15.0187	0.923077	0.0769231	2.31057	5.77642
193	13.2124	0.943743	14.1561	0.0666667	0	18.8749	18.8749	0	1	16.9874	1.88749	0	0	18.8749	0.9	0.1	0	0	13.2124	5.66246	18.8749	0.7	0.3	15.0999	0	0	15.0999	1	0	0	5.66246	9.43743	15.0999	0.375	0.625	3.77497	0	15.0999	18.8749	0.2	0	0.8	15.0999	0	15.0999	1	0	0.943743	6.6062
194	6.21036	3.72621	9.93657	0.375	0	28.5676	28.5676	0	1	1.24207	16.1469	4.96828	6.21036	28.5676	0.0434783	0.565217	0.173913	0.217391	24.8414	3.72621	28.5676	0.869565	0.130435	11.1786	0	0	11.1786	1	0	0	6.21036	4.96828	11.1786	0.555556	0.444444	11.1786	0	17.389	28.5676	0.391304	0	0.608696	9.93657	1.24207	11.1786	0.888889	0.111111	1.24207	4.96828
195	13.2748	6.63741	19.9122	0.333333	0	31.8596	31.8596	0	1	14.6023	15.9298	1.32748	0	31.8596	0.458333	0.5	0.0416667	0	29.2046	2.65496	31.8596	0.916667	0.0833333	19.9122	0	0	19.9122	1	0	0	7.96489	11.9473	19.9122	0.4	0.6	9.29237	0	22.5672	31.8596	0.291667	0	0.708333	19.9122	0	19.9122	1	0	2.65496	3.98245
196	12.0782	3.29404	15.3722	0.214286	0	25.2543	25.2543	0	1	9.88213	7.6861	5.49007	2.19603	25.2543	0.391304	0.304348	0.217391	0.0869565	20.8623	4.39206	25.2543	0.826087	0.173913	14.2742	1.09801	0	15.3722	0.928571	0.0714286	0	8.78412	6.58809	15.3722	0.571429	0.428571	5.49007	0	19.7643	25.2543	0.217391	0	0.782609	15.3722	0	15.3722	1	0	1.09801	7.6861
197	12.4759	2.26834	14.7442	0.153846	0	27.2201	27.2201	0	1	14.7442	11.3417	1.13417	0	27.2201	0.541667	0.416667	0.0416667	0	26.0859	1.13417	27.2201	0.958333	0.0416667	14.7442	0	0	14.7442	1	0	0	6.80502	7.93919	14.7442	0.461538	0.538462	6.80502	0	20.4151	27.2201	0.25	0	0.75	14.7442	0	14.7442	1	0	1.13417	4.53668
198	4.3505	10.8763	15.2267	0.714286	0	21.7525	21.7525	0	1	10.8763	6.52575	3.26288	1.08763	21.7525	0.5	0.3	0.15	0.05	19.5772	2.17525	21.7525	0.9	0.1	16.3144	0	0	16.3144	1	0	0	5.43813	10.8763	16.3144	0.333333	0.666667	7.61338	2.17525	11.9639	21.7525	0.35	0.1	0.55	16.3144	0	16.3144	1	0	4.3505	4.3505
199	6.96016	11.6003	18.5604	0.625	0	32.4807	32.4807	0	1	10.4402	9.28021	10.4402	2.32005	32.4807	0.321429	0.285714	0.321429	0.0714286	30.1607	2.32005	32.4807	0.928571	0.0714286	19.7204	0	0	19.7204	1	0	0	11.6003	8.12018	19.7204	0.588235	0.411765	6.96016	0	25.5206	32.4807	0.214286	0	0.785714	13.9203	5.80013	19.7204	0.705882	0.294118	8.12018	9.28021
200	7.70749	3.85375	11.5612	0.333333	0	19.2687	19.2687	0	1	8.99207	8.99207	1.28458	0	19.2687	0.466667	0.466667	0.0666667	0	16.6996	2.56916	19.2687	0.866667	0.133333	11.5612	0	0	11.5612	1	0	0	3.85375	7.70749	11.5612	0.333333	0.666667	10.2767	0	8.99207	19.2687	0.533333	0	0.466667	11.5612	0	11.5612	1	0	1.28458	5.13833
201	11.8491	6.7709	18.62	0.363636	0	37.2399	37.2399	0	1	5.07817	28.7763	1.69272	1.69272	37.2399	0.136364	0.772727	0.0454545	0.0454545	35.5472	1.69272	37.2399	0.954545	0.0454545	18.62	1.69272	0	20.3127	0.916667	0.0833333	0	10.1563	10.1563	20.3127	0.5	0.5	13.5418	0	23.6981	37.2399	0.363636	0	0.636364	20.3127	0	20.3127	1	0	0	6.7709
202	20.1107	2.51384	22.6245	0.111111	0	33.9368	33.9368	0	1	20.1107	11.3123	2.51384	0	33.9368	0.592593	0.333333	0.0740741	0	33.9368	0	33.9368	1	0	22.6245	0	0	22.6245	1	0	0	10.0554	12.5692	22.6245	0.444444	0.555556	10.0554	0	23.8815	33.9368	0.296296	0	0.703704	16.3399	6.2846	22.6245	0.722222	0.277778	2.51384	12.5692
203	15.1555	8.84073	23.9963	0.368421	0	32.837	32.837	0	1	16.4185	13.8926	2.52592	0	32.837	0.5	0.423077	0.0769231	0	25.2592	7.57777	32.837	0.769231	0.230769	23.9963	0	0	23.9963	1	0	0	11.3666	12.6296	23.9963	0.473684	0.526316	15.1555	0	17.6815	32.837	0.461538	0	0.538462	23.9963	0	23.9963	1	0	10.1037	6.31481
204	5.37192	1.34298	6.71489	0.2	0	22.8306	22.8306	0	1	6.71489	5.37192	10.7438	0	22.8306	0.294118	0.235294	0.470588	0	16.1157	6.71489	22.8306	0.705882	0.294118	9.40085	0	0	9.40085	1	0	0	2.68596	6.71489	9.40085	0.285714	0.714286	8.05787	0	14.7728	22.8306	0.352941	0	0.647059	6.71489	2.68596	9.40085	0.714286	0.285714	0	2.68596
205	17.0945	3.94488	21.0393	0.1875	0	32.874	32.874	0	1	13.1496	17.0945	2.62992	0	32.874	0.4	0.52	0.08	0	31.559	1.31496	32.874	0.96	0.04	19.7244	1.31496	0	21.0393	0.9375	0.0625	0	7.88975	13.1496	21.0393	0.375	0.625	7.88975	0	24.9842	32.874	0.24	0	0.76	21.0393	0	21.0393	1	0	2.62992	9.20471
206	2.10751	0.247942	2.35545	0.105263	3.09928	0	3.09928	1	0	0.123971	1.23971	1.23971	0.495884	3.09928	0.04	0.4	0.4	0.16	0	3.09928	3.09928	0	1	2.47942	0	0	2.47942	1	0	0	1.23971	1.23971	2.47942	0.5	0.5	0.619855	0	2.47942	3.09928	0.2	0	0.8	2.47942	0	2.47942	1	0	0.495884	0.991768
207	1.53613	0.460839	1.99697	0.230769	3.84032	0	3.84032	1	0	0.153613	2.45781	0.614452	0.614452	3.84032	0.04	0.64	0.16	0.16	3.22587	0.614452	3.84032	0.84	0.16	2.30419	0	0	2.30419	1	0	0	1.2289	1.07529	2.30419	0.533333	0.466667	1.68974	0.153613	1.99697	3.84032	0.44	0.04	0.52	2.15058	0.153613	2.30419	0.933333	0.0666667	0.768065	0.614452
208	2.01276	0.317805	2.33057	0.136364	4.44927	0	4.44927	1	0	0.741545	2.33057	0.317805	1.05935	4.44927	0.166667	0.52381	0.0714286	0.238095	1.27122	3.17805	4.44927	0.285714	0.714286	2.54244	0	0	2.54244	1	0	0	1.58902	0.953415	2.54244	0.625	0.375	0	0	4.44927	4.44927	0	0	1	2.54244	0	2.54244	1	0	0.84748	0.741545
209	2.27622	0.206929	2.48315	0.0833333	3.93165	0	3.93165	1	0	0	2.69008	0.413858	0.827716	3.93165	0	0.684211	0.105263	0.210526	3.31086	0.620787	3.93165	0.842105	0.157895	2.69008	0	0	2.69008	1	0	0	1.86236	0.827716	2.69008	0.692308	0.307692	0.827716	0	3.10393	3.93165	0.210526	0	0.789474	2.69008	0	2.69008	1	0	0.413858	1.24157
210	0.399051	0.133017	0.532068	0.25	1.86224	0	1.86224	1	0	0	1.06414	0.532068	0.266034	1.86224	0	0.571429	0.285714	0.142857	1.46319	0.399051	1.86224	0.785714	0.214286	0.532068	0	0	0.532068	1	0	0	0.133017	0.399051	0.532068	0.25	0.75	0.665085	0	1.19715	1.86224	0.357143	0	0.642857	0.399051	0.133017	0.532068	0.75	0.25	0.133017	0
211	0.506544	0.063318	0.569862	0.111111	0	0.664839	0.664839	0	1	0.031659	0.31659	0.284931	0.031659	0.664839	0.047619	0.47619	0.428571	0.047619	0.094977	0.569862	0.664839	0.142857	0.857143	0.601521	0	0	0.601521	1	0	0	0.284931	0.31659	0.601521	0.473684	0.526316	0.063318	0	0.601521	0.664839	0.0952381	0	0.904762	0.569862	0.031659	0.601521	0.947368	0.0526316	0.126636	0.221613
212	0.495756	0.123939	0.619695	0.2	0	0.950199	0.950199	0	1	0.247878	0.495756	0.165252	0.041313	0.950199	0.26087	0.521739	0.173913	0.0434783	0.867573	0.082626	0.950199	0.913043	0.0869565	0.702321	0	0	0.702321	1	0	0	0.371817	0.330504	0.702321	0.529412	0.470588	0.41313	0	0.537069	0.950199	0.434783	0	0.565217	0.661008	0.041313	0.702321	0.941176	0.0588235	0	0.165252
213	0.150654	0.025109	0.175763	0.142857	0	0.301308	0.301308	0	1	0.050218	0.175763	0.075327	0	0.301308	0.166667	0.583333	0.25	0	0.075327	0.225981	0.301308	0.25	0.75	0.200872	0	0	0.200872	1	0	0	0.075327	0.125545	0.200872	0.375	0.625	0.025109	0	0.276199	0.301308	0.0833333	0	0.916667	0.200872	0	0.200872	1	0	0.025109	0.100436
214	0.177387	0.101364	0.278751	0.363636	0	0.582843	0.582843	0	1	0.050682	0.380115	0.101364	0.050682	0.582843	0.0869565	0.652174	0.173913	0.0869565	0.25341	0.329433	0.582843	0.434783	0.565217	0.329433	0	0	0.329433	1	0	0	0.152046	0.177387	0.329433	0.461538	0.538462	0.050682	0	0.532161	0.582843	0.0869565	0	0.913043	0.329433	0	0.329433	1	0	0.076023	0.126705
215	0.260672	0.260672	0.521344	0.5	0	0.65168	0.65168	0	1	0.423592	0.228088	0	0	0.65168	0.65	0.35	0	0	0.65168	0	0.65168	1	0	0.553928	0	0	0.553928	1	0	0	0.195504	0.358424	0.553928	0.352941	0.647059	0.358424	0	0.293256	0.65168	0.55	0	0.45	0.553928	0	0.553928	1	0	0.032584	0.228088
216	0.020593	0.102965	0.123558	0.833333	0	0.514825	0.514825	0	1	0.082372	0.370674	0.061779	0	0.514825	0.16	0.72	0.12	0	0.494232	0.020593	0.514825	0.96	0.04	0.164744	0	0	0.164744	1	0	0	0.041186	0.123558	0.164744	0.25	0.75	0.41186	0	0.102965	0.514825	0.8	0	0.2	0.164744	0	0.164744	1	0	0.041186	0.041186
217	0.261128	0.074608	0.335736	0.222222	0	0.522256	0.522256	0	1	0.18652	0.223824	0.074608	0.037304	0.522256	0.357143	0.428571	0.142857	0.0714286	0.447648	0.074608	0.522256	0.857143	0.142857	0.410344	0	0	0.410344	1	0	0	0.18652	0.223824	0.410344	0.454545	0.545455	0	0	0.522256	0.522256	0	0	1	0.410344	0	0.410344	1	0	0.111912	0.037304
218	0.517575	0.103515	0.62109	0.166667	0	0.862625	0.862625	0	1	0.517575	0.310545	0.034505	0	0.862625	0.6	0.36	0.04	0	0.6901	0.172525	0.862625	0.8	0.2	0.655595	0.034505	0	0.6901	0.95	0.05	0	0.379555	0.310545	0.6901	0.55	0.45	0.034505	0	0.82812	0.862625	0.04	0	0.96	0.6901	0	0.6901	1	0	0.103515	0.310545
219	0.600102	0.033339	0.633441	0.0526316	0	0.966831	0.966831	0	1	0.166695	0.533424	0.233373	0.033339	0.966831	0.172414	0.551724	0.241379	0.0344828	0.500085	0.466746	0.966831	0.517241	0.482759	0.633441	0.033339	0	0.66678	0.95	0.05	0	0.400068	0.266712	0.66678	0.6	0.4	0.066678	0	0.900153	0.966831	0.0689655	0	0.931034	0.66678	0	0.66678	1	0	0.066678	0.233373
220	0.30954	0.08442	0.39396	0.214286	0	0.67536	0.67536	0	1	0.16884	0.30954	0.1407	0.05628	0.67536	0.25	0.458333	0.208333	0.0833333	0.47838	0.19698	0.67536	0.708333	0.291667	0.36582	0.02814	0	0.39396	0.928571	0.0714286	0	0.25326	0.1407	0.39396	0.642857	0.357143	0.05628	0	0.61908	0.67536	0.0833333	0	0.916667	0.36582	0.02814	0.39396	0.928571	0.0714286	0.02814	0.11256
221	0.388386	0.086308	0.474694	0.181818	0	0.776772	0.776772	0	1	0.21577	0.517848	0	0.043154	0.776772	0.277778	0.666667	0	0.0555556	0.733618	0.043154	0.776772	0.944444	0.0555556	0.474694	0	0	0.474694	1	0	0	0.302078	0.172616	0.474694	0.636364	0.363636	0.345232	0	0.43154	0.776772	0.444444	0	0.555556	0.388386	0.086308	0.474694	0.818182	0.181818	0.086308	0.129462
222	0.108792	0.108792	0.217584	0.5	0	0.761544	0.761544	0	1	0.145056	0.398904	0.145056	0.072528	0.761544	0.190476	0.52381	0.190476	0.0952381	0.580224	0.18132	0.761544	0.761905	0.238095	0.253848	0	0	0.253848	1	0	0	0.18132	0.072528	0.253848	0.714286	0.285714	0.217584	0	0.54396	0.761544	0.285714	0	0.714286	0.253848	0	0.253848	1	0	0	0.145056
223	0.330096	0	0.330096	0	0	0.742716	0.742716	0	1	0.082524	0.536406	0.123786	0	0.742716	0.111111	0.722222	0.166667	0	0.660192	0.082524	0.742716	0.888889	0.111111	0.41262	0	0	0.41262	1	0	0	0.20631	0.20631	0.41262	0.5	0.5	0.330096	0	0.41262	0.742716	0.444444	0	0.555556	0.371358	0.041262	0.41262	0.9	0.1	0	0.165048
224	0.187908	0.093954	0.281862	0.333333	0	0.657678	0.657678	0	1	0.15659	0.375816	0.093954	0.031318	0.657678	0.238095	0.571429	0.142857	0.047619	0.62636	0.031318	0.657678	0.952381	0.047619	0.344498	0	0	0.344498	1	0	0	0.250544	0.093954	0.344498	0.727273	0.272727	0.344498	0	0.31318	0.657678	0.52381	0	0.47619	0.281862	0.062636	0.344498	0.818182	0.181818	0.093954	0.093954
225	0.215187	0.030741	0.245928	0.125	0	0.491856	0.491856	0	1	0.030741	0.399633	0.061482	0	0.491856	0.0625	0.8125	0.125	0	0.461115	0.030741	0.491856	0.9375	0.0625	0.30741	0	0	0.30741	1	0	0	0.122964	0.184446	0.30741	0.4	0.6	0.092223	0	0.399633	0.491856	0.1875	0	0.8125	0.276669	0.030741	0.30741	0.9	0.1	0.030741	0.153705
226	0.308248	0	0.308248	0	0	0.616496	0.616496	0	1	0.231186	0.269717	0.115593	0	0.616496	0.375	0.4375	0.1875	0	0.577965	0.038531	0.616496	0.9375	0.0625	0.346779	0	0	0.346779	1	0	0	0.154124	0.192655	0.346779	0.444444	0.555556	0.346779	0	0.269717	0.616496	0.5625	0	0.4375	0.308248	0.038531	0.346779	0.888889	0.111111	0	0.192655
227	0.279512	0.069878	0.34939	0.2	0	0.69878	0.69878	0	1	0.279512	0.34939	0.069878	0	0.69878	0.4	0.5	0.1	0	0.593963	0.104817	0.69878	0.85	0.15	0.34939	0	0	0.34939	1	0	0	0.279512	0.069878	0.34939	0.8	0.2	0.244573	0	0.454207	0.69878	0.35	0	0.65	0.34939	0	0.34939	1	0	0.034939	0.069878
228	0.106664	0.079998	0.186662	0.428571	0	0.426656	0.426656	0	1	0.026666	0.293326	0.106664	0	0.426656	0.0625	0.6875	0.25	0	0.319992	0.106664	0.426656	0.75	0.25	0.319992	0	0	0.319992	1	0	0	0.159996	0.159996	0.319992	0.5	0.5	0.079998	0	0.346658	0.426656	0.1875	0	0.8125	0.319992	0	0.319992	1	0	0.079998	0.106664
229	0.205765	0.05879	0.264555	0.222222	0	0.499715	0.499715	0	1	0.17637	0.23516	0.088185	0	0.499715	0.352941	0.470588	0.176471	0	0.29395	0.205765	0.499715	0.588235	0.411765	0.323345	0	0	0.323345	1	0	0	0.17637	0.146975	0.323345	0.545455	0.454545	0	0	0.499715	0.499715	0	0	1	0.323345	0	0.323345	1	0	0.146975	0.05879
230	0.460071	0	0.460071	0	0	0.622449	0.622449	0	1	0	0.108252	0.243567	0.27063	0.622449	0	0.173913	0.391304	0.434783	0.135315	0.487134	0.622449	0.217391	0.782609	0.514197	0	0	0.514197	1	0	0	0.297693	0.216504	0.514197	0.578947	0.421053	0.135315	0	0.487134	0.622449	0.217391	0	0.782609	0.514197	0	0.514197	1	0	0.054126	0.27063
231	0.304398	0.16911	0.473508	0.357143	1.11613	0	1.11613	1	0	0.236754	0.473508	0.101466	0.304398	1.11613	0.212121	0.424242	0.0909091	0.272727	0.811728	0.304398	1.11613	0.727273	0.272727	0.541152	0	0	0.541152	1	0	0	0.270576	0.270576	0.541152	0.5	0.5	0.101466	0.101466	0.913194	1.11613	0.0909091	0.0909091	0.818182	0.50733	0.033822	0.541152	0.9375	0.0625	0.067644	0.135288
232	0.281568	0.17598	0.457548	0.384615	1.09108	0	1.09108	1	0	0.105588	0.422352	0.281568	0.281568	1.09108	0.0967742	0.387097	0.258065	0.258065	0.739116	0.35196	1.09108	0.677419	0.322581	0.563136	0	0	0.563136	1	0	0	0.246372	0.316764	0.563136	0.4375	0.5625	0.316764	0	0.774312	1.09108	0.290323	0	0.709677	0.422352	0.140784	0.563136	0.75	0.25	0.035196	0.211176
233	0.200094	0.233443	0.433537	0.538462	0.933772	0	0.933772	1	0	0.133396	0.233443	0.266792	0.300141	0.933772	0.142857	0.25	0.285714	0.321429	0.500235	0.433537	0.933772	0.535714	0.464286	0.466886	0	0	0.466886	1	0	0	0.200094	0.266792	0.466886	0.428571	0.571429	0.233443	0	0.700329	0.933772	0.25	0	0.75	0.366839	0.100047	0.466886	0.785714	0.214286	0.066698	0.100047
234	0.068058	0.102087	0.170145	0.6	0.952812	0	0.952812	1	0	0	0.272232	0.374319	0.306261	0.952812	0	0.285714	0.392857	0.321429	0.68058	0.272232	0.952812	0.714286	0.285714	0.204174	0	0	0.204174	1	0	0	0.034029	0.170145	0.204174	0.166667	0.833333	0.136116	0.034029	0.782667	0.952812	0.142857	0.0357143	0.821429	0.136116	0.068058	0.204174	0.666667	0.333333	0.034029	0.136116
235	0.469391	0.216642	0.686033	0.315789	1.19153	0	1.19153	1	0	0.433284	0.36107	0.216642	0.180535	1.19153	0.363636	0.30303	0.181818	0.151515	0.794354	0.397177	1.19153	0.666667	0.333333	0.72214	0	0	0.72214	1	0	0	0.288856	0.433284	0.72214	0.4	0.6	0.433284	0	0.758247	1.19153	0.363636	0	0.636364	0.686033	0.036107	0.72214	0.95	0.05	0.108321	0.108321
236	0.034361	0.171805	0.206166	0.833333	0.377971	0	0.377971	1	0	0.068722	0.034361	0.137444	0.137444	0.377971	0.181818	0.0909091	0.363636	0.363636	0.103083	0.274888	0.377971	0.272727	0.727273	0.240527	0	0	0.240527	1	0	0	0.103083	0.137444	0.240527	0.428571	0.571429	0.137444	0	0.240527	0.377971	0.363636	0	0.636364	0.171805	0.068722	0.240527	0.714286	0.285714	0.103083	0
237	0.10152	0.02538	0.1269	0.2	0.58374	0	0.58374	1	0	0.05076	0.17766	0.10152	0.2538	0.58374	0.0869565	0.304348	0.173913	0.434783	0.17766	0.40608	0.58374	0.304348	0.695652	0.1269	0.02538	0	0.15228	0.833333	0.166667	0	0.10152	0.05076	0.15228	0.666667	0.333333	0.05076	0.02538	0.5076	0.58374	0.0869565	0.0434783	0.869565	0.1269	0.02538	0.15228	0.833333	0.166667	0	0.10152
238	0.065454	0.098181	0.163635	0.6	0.589086	0	0.589086	1	0	0	0.163635	0.163635	0.261816	0.589086	0	0.277778	0.277778	0.444444	0.458178	0.130908	0.589086	0.777778	0.222222	0.163635	0	0	0.163635	1	0	0	0.032727	0.130908	0.163635	0.2	0.8	0.130908	0.032727	0.425451	0.589086	0.222222	0.0555556	0.722222	0.130908	0.032727	0.163635	0.8	0.2	0.032727	0.098181
239	0.108468	0.135585	0.244053	0.555556	0.54234	0	0.54234	1	0	0.135585	0.298287	0.027117	0.081351	0.54234	0.25	0.55	0.05	0.15	0.325404	0.216936	0.54234	0.6	0.4	0.27117	0	0	0.27117	1	0	0	0.054234	0.216936	0.27117	0.2	0.8	0.216936	0	0.325404	0.54234	0.4	0	0.6	0.216936	0.054234	0.27117	0.8	0.2	0.054234	0.081351
240	0.023804	0	0.023804	0	0.380864	0	0.380864	1	0	0	0.071412	0.071412	0.23804	0.380864	0	0.1875	0.1875	0.625	0.23804	0.142824	0.380864	0.625	0.375	0.047608	0	0	0.047608	1	0	0	0.023804	0.023804	0.047608	0.5	0.5	0.095216	0.023804	0.261844	0.380864	0.25	0.0625	0.6875	0.047608	0	0.047608	1	0	0	0.047608
241	0.318681	0.115884	0.434565	0.266667	0.753246	0	0.753246	1	0	0.144855	0.28971	0.173826	0.144855	0.753246	0.192308	0.384615	0.230769	0.192308	0.231768	0.521478	0.753246	0.307692	0.692308	0.434565	0	0	0.434565	1	0	0	0.202797	0.231768	0.434565	0.466667	0.533333	0.231768	0	0.521478	0.753246	0.307692	0	0.692308	0.405594	0.028971	0.434565	0.933333	0.0666667	0.115884	0.202797
242	0.065973	0.021991	0.087964	0.25	0.527784	0	0.527784	1	0	0.021991	0.21991	0.153937	0.131946	0.527784	0.0416667	0.416667	0.291667	0.25	0.153937	0.373847	0.527784	0.291667	0.708333	0.109955	0	0	0.109955	1	0	0	0.087964	0.021991	0.109955	0.8	0.2	0.043982	0	0.483802	0.527784	0.0833333	0	0.916667	0.065973	0.043982	0.109955	0.6	0.4	0	0.043982
243	0.136116	0.068058	0.204174	0.333333	0.68058	0	0.68058	1	0	0.034029	0.170145	0.238203	0.238203	0.68058	0.05	0.25	0.35	0.35	0.204174	0.476406	0.68058	0.3	0.7	0.170145	0.034029	0	0.204174	0.833333	0.166667	0	0.102087	0.102087	0.204174	0.5	0.5	0.204174	0	0.476406	0.68058	0.3	0	0.7	0.170145	0.034029	0.204174	0.833333	0.166667	0	0.068058
244	0.117102	0.273238	0.39034	0.7	0.819714	0	0.819714	1	0	0.234204	0.351306	0.156136	0.078068	0.819714	0.285714	0.428571	0.190476	0.0952381	0.429374	0.39034	0.819714	0.52381	0.47619	0.429374	0	0	0.429374	1	0	0	0.19517	0.234204	0.429374	0.454545	0.545455	0.351306	0	0.468408	0.819714	0.428571	0	0.571429	0.39034	0.039034	0.429374	0.909091	0.0909091	0.039034	0.156136
245	0.410784	0.273856	0.68464	0.4	0.992728	0	0.992728	1	0	0.239624	0.581944	0.034232	0.136928	0.992728	0.241379	0.586207	0.0344828	0.137931	0.718872	0.273856	0.992728	0.724138	0.275862	0.650408	0.034232	0	0.68464	0.95	0.05	0	0.445016	0.239624	0.68464	0.65	0.35	0.239624	0	0.753104	0.992728	0.241379	0	0.758621	0.547712	0.136928	0.68464	0.8	0.2	0.102696	0.239624
246	0.225183	0.096507	0.32169	0.3	0	0.579042	0.579042	0	1	0	0.193014	0.064338	0.32169	0.579042	0	0.333333	0.111111	0.555556	0.353859	0.225183	0.579042	0.611111	0.388889	0.353859	0	0	0.353859	1	0	0	0.160845	0.193014	0.353859	0.454545	0.545455	0.225183	0	0.353859	0.579042	0.388889	0	0.611111	0.289521	0.064338	0.353859	0.818182	0.181818	0.064338	0.160845
247	0.316989	0.246547	0.563536	0.4375	0	1.05663	1.05663	0	1	0.633978	0.387431	0.035221	0	1.05663	0.6	0.366667	0.0333333	0	0.845304	0.211326	1.05663	0.8	0.2	0.633978	0	0	0.633978	1	0	0	0.281768	0.35221	0.633978	0.444444	0.555556	0.105663	0	0.950967	1.05663	0.1	0	0.9	0.563536	0.070442	0.633978	0.888889	0.111111	0.105663	0.211326
248	0.403375	0.172875	0.57625	0.3	0	0.6915	0.6915	0	1	0.288125	0.403375	0	0	0.6915	0.416667	0.583333	0	0	0.6915	0	0.6915	1	0	0.57625	0	0	0.57625	1	0	0	0.11525	0.461	0.57625	0.2	0.8	0.057625	0	0.633875	0.6915	0.0833333	0	0.916667	0.57625	0	0.57625	1	0	0.172875	0.2305
249	0.268248	0.134124	0.402372	0.333333	0	0.838275	0.838275	0	1	0.536496	0.301779	0	0	0.838275	0.64	0.36	0	0	0.704151	0.134124	0.838275	0.84	0.16	0.435903	0	0	0.435903	1	0	0	0.167655	0.268248	0.435903	0.384615	0.615385	0.100593	0	0.737682	0.838275	0.12	0	0.88	0.402372	0.033531	0.435903	0.923077	0.0769231	0.100593	0.167655
250	0.461142	0.20961	0.670752	0.3125	0	0.83844	0.83844	0	1	0.586908	0.251532	0	0	0.83844	0.7	0.3	0	0	0.83844	0	0.83844	1	0	0.670752	0	0	0.670752	1	0	0	0.125766	0.544986	0.670752	0.1875	0.8125	0.083844	0	0.754596	0.83844	0.1	0	0.9	0.670752	0	0.670752	1	0	0.167688	0.335376
251	0.502488	0.439677	0.942165	0.466667	0	2.19839	2.19839	0	1	0.565299	1.38184	0.188433	0.062811	2.19839	0.257143	0.628571	0.0857143	0.0285714	1.82152	0.376866	2.19839	0.828571	0.171429	0.942165	0	0	0.942165	1	0	0	0.376866	0.565299	0.942165	0.4	0.6	0.251244	0.062811	1.88433	2.19839	0.114286	0.0285714	0.857143	0.942165	0	0.942165	1	0	0.062811	0.314055
252	0.260856	0.293463	0.554319	0.529412	0	0.815175	0.815175	0	1	0.228249	0.358677	0.097821	0.130428	0.815175	0.28	0.44	0.12	0.16	0.782568	0.032607	0.815175	0.96	0.04	0.521712	0.032607	0	0.554319	0.941176	0.0588235	0	0.195642	0.358677	0.554319	0.352941	0.647059	0.195642	0	0.619533	0.815175	0.24	0	0.76	0.554319	0	0.554319	1	0	0.130428	0.293463
253	0.33781	0.101343	0.439153	0.230769	0	0.776963	0.776963	0	1	0.506715	0.236467	0	0.033781	0.776963	0.652174	0.304348	0	0.0434783	0.743182	0.033781	0.776963	0.956522	0.0434783	0.472934	0.033781	0	0.506715	0.933333	0.0666667	0	0.236467	0.270248	0.506715	0.466667	0.533333	0.101343	0	0.67562	0.776963	0.130435	0	0.869565	0.439153	0.067562	0.506715	0.866667	0.133333	0.033781	0.304029
254	0.37765	0.15106	0.52871	0.285714	0	0.83083	0.83083	0	1	0.37765	0.45318	0	0	0.83083	0.454545	0.545455	0	0	0.83083	0	0.83083	1	0	0.566475	0	0	0.566475	1	0	0	0.15106	0.415415	0.566475	0.266667	0.733333	0.15106	0	0.67977	0.83083	0.181818	0	0.818182	0.566475	0	0.566475	1	0	0.113295	0.339885
255	0.32733	0.10911	0.43644	0.25	0	0.7274	0.7274	0	1	0.54555	0.18185	0	0	0.7274	0.75	0.25	0	0	0.7274	0	0.7274	1	0	0.50918	0.03637	0	0.54555	0.933333	0.0666667	0	0.32733	0.21822	0.54555	0.6	0.4	0.10911	0	0.61829	0.7274	0.15	0	0.85	0.50918	0.03637	0.54555	0.933333	0.0666667	0.14548	0.21822
256	2.3121	4.62419	6.93629	0.666667	17.3407	0	17.3407	1	0	4.62419	7.51431	4.04617	1.15605	17.3407	0.266667	0.433333	0.233333	0.0666667	12.7165	4.62419	17.3407	0.733333	0.266667	7.51431	0	0	7.51431	1	0	0	3.46814	4.04617	7.51431	0.461538	0.538462	5.20222	0.578024	11.5605	17.3407	0.3	0.0333333	0.666667	6.93629	0.578024	7.51431	0.923077	0.0769231	1.15605	3.46814
257	2.50886	2.50886	5.01771	0.5	20.6981	0	20.6981	1	0	3.76328	3.13607	5.64493	8.15378	20.6981	0.181818	0.151515	0.272727	0.393939	10.6626	10.0354	20.6981	0.515152	0.484848	6.89935	0	0	6.89935	1	0	0	5.64493	1.25443	6.89935	0.818182	0.181818	3.76328	0	16.9348	20.6981	0.181818	0	0.818182	4.3905	2.50886	6.89935	0.636364	0.363636	0.627214	4.3905
258	2.53573	0	2.53573	0	12.6786	0	12.6786	1	0	1.9018	2.53573	6.33932	1.9018	12.6786	0.15	0.2	0.5	0.15	5.07146	7.60718	12.6786	0.4	0.6	2.53573	0	0	2.53573	1	0	0	1.26786	1.26786	2.53573	0.5	0.5	1.26786	0	11.4108	12.6786	0.1	0	0.9	1.9018	0.633932	2.53573	0.75	0.25	0	0.633932
259	4.29178	3.33805	7.62982	0.4375	12.8753	0	12.8753	1	0	2.38432	8.10669	1.43059	0.953728	12.8753	0.185185	0.62963	0.111111	0.0740741	10.0141	2.86118	12.8753	0.777778	0.222222	8.58355	0	0	8.58355	1	0	0	5.2455	3.33805	8.58355	0.611111	0.388889	3.81491	0	9.06042	12.8753	0.296296	0	0.703704	6.6761	1.90746	8.58355	0.777778	0.222222	1.43059	2.38432
260	2.51491	0.502982	3.01789	0.166667	15.5924	0	15.5924	1	0	1.00596	5.5328	4.02386	5.02982	15.5924	0.0645161	0.354839	0.258065	0.322581	12.0716	3.52087	15.5924	0.774193	0.225806	4.02386	0	0	4.02386	1	0	0	2.01193	2.01193	4.02386	0.5	0.5	2.01193	0.502982	13.0775	15.5924	0.129032	0.0322581	0.83871	3.01789	1.00596	4.02386	0.75	0.25	0	2.01193
261	0.875907	0.583938	1.45985	0.4	7.29922	0	7.29922	1	0	0.875907	2.33575	2.62772	1.45985	7.29922	0.12	0.32	0.36	0.2	4.96347	2.33575	7.29922	0.68	0.32	1.75181	0	0	1.75181	1	0	0	1.45985	0.291969	1.75181	0.833333	0.166667	0.875907	0	6.42332	7.29922	0.12	0	0.88	1.16788	0.583938	1.75181	0.666667	0.333333	0	0.875907
262	3.20491	2.56392	5.76883	0.444444	20.5114	0	20.5114	1	0	3.20491	4.48687	7.05079	5.76883	20.5114	0.15625	0.21875	0.34375	0.28125	13.4606	7.05079	20.5114	0.65625	0.34375	9.61472	0	0	9.61472	1	0	0	5.76883	3.84589	9.61472	0.6	0.4	4.48687	0	16.0245	20.5114	0.21875	0	0.78125	7.05079	2.56392	9.61472	0.733333	0.266667	1.28196	4.48687
263	1.85043	1.23362	3.08405	0.4	11.7194	0	11.7194	1	0	0.616811	3.08405	3.08405	4.93449	11.7194	0.0526316	0.263158	0.263158	0.421053	6.78492	4.93449	11.7194	0.578947	0.421053	3.08405	0	0	3.08405	1	0	0	2.46724	0.616811	3.08405	0.8	0.2	1.85043	0	9.86898	11.7194	0.157895	0	0.842105	2.46724	0.616811	3.08405	0.8	0.2	0	1.23362
264	0.470959	0.470959	0.941918	0.5	9.41918	0	9.41918	1	0	0.941918	2.82575	1.41288	4.23863	9.41918	0.1	0.3	0.15	0.45	3.29671	6.12247	9.41918	0.35	0.65	1.41288	0	0	1.41288	1	0	0	0.470959	0.941918	1.41288	0.333333	0.666667	2.3548	0	7.06439	9.41918	0.25	0	0.75	1.41288	0	1.41288	1	0	0	0.470959
265	1.12914	1.12914	2.25828	0.5	18.0662	0	18.0662	1	0	1.12914	3.38741	3.95198	9.59767	18.0662	0.0625	0.1875	0.21875	0.53125	3.95198	14.1142	18.0662	0.21875	0.78125	2.25828	0	0	2.25828	1	0	0	1.69371	0.564569	2.25828	0.75	0.25	1.69371	0	16.3725	18.0662	0.09375	0	0.90625	1.12914	1.12914	2.25828	0.5	0.5	0	1.12914
266	2.00163	2.50203	4.50366	0.555556	12.0098	0	12.0098	1	0	0.500407	3.50285	1.50122	6.50529	12.0098	0.0416667	0.291667	0.125	0.541667	7.5061	4.50366	12.0098	0.625	0.375	5.00407	0	0	5.00407	1	0	0	2.50203	2.50203	5.00407	0.5	0.5	3.00244	0.500407	8.50692	12.0098	0.25	0.0416667	0.708333	2.50203	2.50203	5.00407	0.5	0.5	0.500407	1.50122
267	1.65342	0.992055	2.64548	0.375	9.92055	0	9.92055	1	0	0.330685	2.31479	3.30685	3.96822	9.92055	0.0333333	0.233333	0.333333	0.4	3.63753	6.28301	9.92055	0.366667	0.633333	2.97616	0	0	2.97616	1	0	0	1.65342	1.32274	2.97616	0.555556	0.444444	1.98411	0.330685	7.60575	9.92055	0.2	0.0333333	0.766667	1.98411	0.992055	2.97616	0.666667	0.333333	0.66137	1.65342
268	1.77084	1.77084	3.54169	0.5	14.757	0	14.757	1	0	0	4.13197	7.67365	2.9514	14.757	0	0.28	0.52	0.2	5.90281	8.85422	14.757	0.4	0.6	4.13197	0	0	4.13197	1	0	0	0	4.13197	4.13197	0	1	3.54169	0	11.2153	14.757	0.24	0	0.76	2.9514	1.18056	4.13197	0.714286	0.285714	1.18056	1.77084
269	1.86097	2.48129	4.34225	0.571429	13.0268	0	13.0268	1	0	1.24064	8.68451	1.86097	1.24064	13.0268	0.0952381	0.666667	0.142857	0.0952381	11.7861	1.24064	13.0268	0.904762	0.0952381	5.5829	0	0	5.5829	1	0	0	2.48129	3.10161	5.5829	0.444444	0.555556	3.72193	0	9.30483	13.0268	0.285714	0	0.714286	4.96258	0.620322	5.5829	0.888889	0.111111	0	2.48129
270	3.94882	5.92322	9.87204	0.6	17.7697	0	17.7697	1	0	1.31627	7.89763	4.60695	3.94882	17.7697	0.0740741	0.444444	0.259259	0.222222	12.5046	5.26509	17.7697	0.703704	0.296296	9.87204	0	0	9.87204	1	0	0	6.58136	3.29068	9.87204	0.666667	0.333333	8.55577	0	9.2139	17.7697	0.481481	0	0.518519	9.87204	0	9.87204	1	0	0.658136	3.94882
271	3.09863	2.4789	5.57753	0.444444	22.3101	0	22.3101	1	0	2.4789	7.43671	4.33808	8.05644	22.3101	0.111111	0.333333	0.194444	0.361111	18.5918	3.71836	22.3101	0.833333	0.166667	6.19726	0	0	6.19726	1	0	0	4.33808	1.85918	6.19726	0.7	0.3	5.57753	1.23945	15.4931	22.3101	0.25	0.0555556	0.694444	3.71836	2.4789	6.19726	0.6	0.4	0.619726	3.09863
272	1.7326	2.31013	4.04273	0.571429	21.9463	0	21.9463	1	0	3.4652	9.81806	4.62026	4.04273	21.9463	0.157895	0.447368	0.210526	0.184211	20.2137	1.7326	21.9463	0.921053	0.0789474	4.62026	0	0	4.62026	1	0	0	2.88767	1.7326	4.62026	0.625	0.375	3.4652	0	18.4811	21.9463	0.157895	0	0.842105	1.7326	2.88767	4.62026	0.375	0.625	0	1.7326
273	1.38594	2.77188	4.15781	0.666667	15.2453	0	15.2453	1	0	0.692969	4.15781	4.15781	6.23672	15.2453	0.0454545	0.272727	0.272727	0.409091	11.0875	4.15781	15.2453	0.727273	0.272727	4.85078	0	0	4.85078	1	0	0	2.77188	2.07891	4.85078	0.571429	0.428571	4.85078	0	10.3945	15.2453	0.318182	0	0.681818	4.15781	0.692969	4.85078	0.857143	0.142857	0.692969	1.38594
274	3.59224	1.34709	4.93933	0.272727	8.9806	0	8.9806	1	0	3.14321	5.83739	0	0	8.9806	0.35	0.65	0	0	4.04127	4.93933	8.9806	0.45	0.55	4.93933	0.44903	0	5.38836	0.916667	0.0833333	0	3.14321	2.24515	5.38836	0.583333	0.416667	6.73545	0	2.24515	8.9806	0.75	0	0.25	5.38836	0	5.38836	1	0	0.89806	2.24515
275	1.91174	3.18623	5.09797	0.625	19.1174	0	19.1174	1	0	0.637246	6.37246	1.91174	10.1959	19.1174	0.0333333	0.333333	0.1	0.533333	12.1077	7.00971	19.1174	0.633333	0.366667	5.09797	0.637246	0	5.73521	0.888889	0.111111	0	1.27449	4.46072	5.73521	0.222222	0.777778	3.82348	0	15.2939	19.1174	0.2	0	0.8	2.54898	3.18623	5.73521	0.444444	0.555556	0.637246	3.18623
276	3.16013	3.16013	6.32026	0.5	20.8569	0	20.8569	1	0	0	3.16013	12.0085	5.68823	20.8569	0	0.151515	0.575758	0.272727	10.1124	10.7444	20.8569	0.484848	0.515151	6.32026	0	0	6.32026	1	0	0	1.89608	4.42418	6.32026	0.3	0.7	2.5281	1.26405	17.0647	20.8569	0.121212	0.0606061	0.818182	5.05621	1.26405	6.32026	0.8	0.2	0	1.26405
277	1.82391	2.55347	4.37737	0.583333	11.673	0	11.673	1	0	1.09434	4.74215	4.01259	1.82391	11.673	0.09375	0.40625	0.34375	0.15625	4.74215	6.93084	11.673	0.40625	0.59375	4.74215	0	0	4.74215	1	0	0	1.82391	2.91825	4.74215	0.384615	0.615385	3.64781	0	8.02518	11.673	0.3125	0	0.6875	3.28303	1.45912	4.74215	0.692308	0.307692	0.729562	1.45912
278	2.99468	1.49734	4.49203	0.333333	11.9787	0	11.9787	1	0	0	2.49557	5.49025	3.99291	11.9787	0	0.208333	0.458333	0.333333	4.99114	6.9876	11.9787	0.416667	0.583333	4.49203	0	0	4.49203	1	0	0	1.99646	2.49557	4.49203	0.444444	0.555556	3.4938	0	8.48494	11.9787	0.291667	0	0.708333	3.4938	0.998228	4.49203	0.777778	0.222222	0.499114	1.49734
279	2.94089	1.83805	4.77894	0.384615	10.6607	0	10.6607	1	0	2.94089	4.41133	2.57328	0.735222	10.6607	0.275862	0.413793	0.241379	0.0689655	8.08744	2.57328	10.6607	0.758621	0.241379	5.14655	0	0	5.14655	1	0	0	2.94089	2.20567	5.14655	0.571429	0.428571	4.04372	0	6.617	10.6607	0.37931	0	0.62069	4.77894	0.367611	5.14655	0.928571	0.0714286	0.735222	2.94089
280	1.11206	1.66809	2.78015	0.6	10.0085	0	10.0085	1	0	3.33617	3.8922	2.78015	0	10.0085	0.333333	0.388889	0.277778	0	7.78441	2.22412	10.0085	0.777778	0.222222	2.78015	0	0	2.78015	1	0	0	1.11206	1.66809	2.78015	0.4	0.6	1.66809	0.556029	7.78441	10.0085	0.166667	0.0555556	0.777778	2.22412	0.556029	2.78015	0.8	0.2	0.556029	1.11206
281	0.44564	0.167115	0.612755	0.272727	1.00269	0	1.00269	1	0	0.66846	0.167115	0.167115	0	1.00269	0.666667	0.166667	0.166667	0	0.55705	0.44564	1.00269	0.555556	0.444444	0.724165	0	0	0.724165	1	0	0	0.44564	0.278525	0.724165	0.615385	0.384615	0.22282	0	0.77987	1.00269	0.222222	0	0.777778	0.612755	0.11141	0.724165	0.846154	0.153846	0.11141	0.389935
282	0.694883	0.198538	0.893421	0.222222	4.07003	0	4.07003	1	0	0.794152	1.78684	0.595614	0.893421	4.07003	0.195122	0.439024	0.146341	0.219512	2.97807	1.09196	4.07003	0.731707	0.268293	1.09196	0	0	1.09196	1	0	0	0.496345	0.595614	1.09196	0.454545	0.545455	0.397076	0	3.67295	4.07003	0.097561	0	0.902439	0.893421	0.198538	1.09196	0.818182	0.181818	0	0.694883
283	0.743239	0.106177	0.849416	0.125	3.82237	0	3.82237	1	0	0.106177	0.743239	1.06177	1.91119	3.82237	0.0277778	0.194444	0.277778	0.5	2.12354	1.69883	3.82237	0.555556	0.444444	0.955593	0	0	0.955593	1	0	0	0.318531	0.637062	0.955593	0.333333	0.666667	0.637062	0	3.18531	3.82237	0.166667	0	0.833333	0.743239	0.212354	0.955593	0.777778	0.222222	0.106177	0.318531
284	0.956943	0.073611	1.03055	0.0714286	1.91389	0	1.91389	1	0	0.147222	0.809721	0.588888	0.368055	1.91389	0.0769231	0.423077	0.307692	0.192308	1.69305	0.220833	1.91389	0.884615	0.115385	1.10416	0	0	1.10416	1	0	0	0.73611	0.368055	1.10416	0.666667	0.333333	0.809721	0	1.10416	1.91389	0.423077	0	0.576923	0.956943	0.147222	1.10416	0.866667	0.133333	0.147222	0.515277
285	0.516635	0.103327	0.619962	0.166667	2.27319	0	2.27319	1	0	0.103327	1.1366	0.413308	0.619962	2.27319	0.0454545	0.5	0.181818	0.272727	1.75656	0.516635	2.27319	0.772727	0.227273	0.826616	0	0	0.826616	1	0	0	0.309981	0.516635	0.826616	0.375	0.625	0.619962	0	1.65323	2.27319	0.272727	0	0.727273	0.413308	0.413308	0.826616	0.5	0.5	0.309981	0.309981
286	0.27942	0.37256	0.65198	0.571429	1.58338	0	1.58338	1	0	0.09314	0.37256	0.65198	0.4657	1.58338	0.0588235	0.235294	0.411765	0.294118	1.11768	0.4657	1.58338	0.705882	0.294118	0.74512	0	0	0.74512	1	0	0	0.27942	0.4657	0.74512	0.375	0.625	0.74512	0	0.83826	1.58338	0.470588	0	0.529412	0.27942	0.4657	0.74512	0.375	0.625	0.27942	0.27942
287	0.37939	0.227634	0.607024	0.375	1.13817	0	1.13817	1	0	0.151756	0.455268	0.303512	0.227634	1.13817	0.133333	0.4	0.266667	0.2	0.75878	0.37939	1.13817	0.666667	0.333333	0.607024	0	0	0.607024	1	0	0	0.37939	0.227634	0.607024	0.625	0.375	0.531146	0	0.607024	1.13817	0.466667	0	0.533333	0.37939	0.227634	0.607024	0.625	0.375	0.151756	0.151756
288	0.490768	0.122692	0.61346	0.2	1.34961	0	1.34961	1	0	0	0.490768	0.245384	0.61346	1.34961	0	0.363636	0.181818	0.454545	0.797498	0.552114	1.34961	0.590909	0.409091	0.61346	0	0	0.61346	1	0	0	0.30673	0.30673	0.61346	0.5	0.5	0.368076	0	0.981536	1.34961	0.272727	0	0.727273	0.429422	0.184038	0.61346	0.7	0.3	0.245384	0.184038
289	0.7383	0.061525	0.799825	0.0769231	2.52252	0	2.52252	1	0	0.799825	0.7383	0.799825	0.184575	2.52252	0.317073	0.292683	0.317073	0.0731707	1.41508	1.10745	2.52252	0.560976	0.439024	0.86135	0	0	0.86135	1	0	0	0.61525	0.2461	0.86135	0.714286	0.285714	0.184575	0	2.33795	2.52252	0.0731707	0	0.926829	0.799825	0.061525	0.86135	0.928571	0.0714286	0.061525	0.4922
290	0.370332	0.246888	0.61722	0.4	1.54305	0	1.54305	1	0	0.432054	0.802386	0.185166	0.123444	1.54305	0.28	0.52	0.12	0.08	1.111	0.432054	1.54305	0.72	0.28	0.678942	0	0	0.678942	1	0	0	0.30861	0.370332	0.678942	0.454545	0.545455	0.185166	0	1.35788	1.54305	0.12	0	0.88	0.678942	0	0.678942	1	0	0.185166	0.30861
291	0.51806	0.25903	0.77709	0.333333	4.01497	0	4.01497	1	0	0.388545	1.6837	1.29515	0.647575	4.01497	0.0967742	0.419355	0.322581	0.16129	2.33127	1.6837	4.01497	0.580645	0.419355	0.77709	0	0	0.77709	1	0	0	0.51806	0.25903	0.77709	0.666667	0.333333	0.388545	0	3.62642	4.01497	0.0967742	0	0.903226	0.51806	0.25903	0.77709	0.666667	0.333333	0.25903	0.51806
292	0.329805	0.131922	0.461727	0.285714	1.1873	0	1.1873	1	0	0.131922	0.527688	0.329805	0.197883	1.1873	0.111111	0.444444	0.277778	0.166667	0.395766	0.791532	1.1873	0.333333	0.666667	0.395766	0.065961	0	0.461727	0.857143	0.142857	0	0.197883	0.263844	0.461727	0.428571	0.571429	0.131922	0	1.05538	1.1873	0.111111	0	0.888889	0.263844	0.197883	0.461727	0.571429	0.428571	0.065961	0.065961
293	0.247512	0	0.247512	0	1.23756	0	1.23756	1	0	0	0.495024	0.556902	0.185634	1.23756	0	0.4	0.45	0.15	0.556902	0.680658	1.23756	0.45	0.55	0.247512	0	0	0.247512	1	0	0	0.061878	0.185634	0.247512	0.25	0.75	0.123756	0.061878	1.05193	1.23756	0.1	0.05	0.85	0.185634	0.061878	0.247512	0.75	0.25	0	0.247512
294	0.238821	0.079607	0.318428	0.25	1.03489	0	1.03489	1	0	0.079607	0.557249	0.318428	0.079607	1.03489	0.0769231	0.538462	0.307692	0.0769231	0.159214	0.875677	1.03489	0.153846	0.846154	0.318428	0	0	0.318428	1	0	0	0.238821	0.079607	0.318428	0.75	0.25	0.159214	0	0.875677	1.03489	0.153846	0	0.846154	0.318428	0	0.318428	1	0	0	0.238821
295	0.210621	0.140414	0.351035	0.4	1.47435	0	1.47435	1	0	0.070207	0.421242	0.351035	0.631863	1.47435	0.047619	0.285714	0.238095	0.428571	0.70207	0.772277	1.47435	0.47619	0.52381	0.421242	0	0	0.421242	1	0	0	0.280828	0.140414	0.421242	0.666667	0.333333	0.351035	0	1.12331	1.47435	0.238095	0	0.761905	0.280828	0.140414	0.421242	0.666667	0.333333	0.140414	0.070207
296	0.1844	0	0.1844	0	1.6596	0	1.6596	1	0	0.0922	0.2766	0.8298	0.461	1.6596	0.0555556	0.166667	0.5	0.277778	1.2908	0.3688	1.6596	0.777778	0.222222	0.1844	0	0	0.1844	1	0	0	0.1844	0	0.1844	1	0	0.0922	0	1.5674	1.6596	0.0555556	0	0.944444	0.1844	0	0.1844	1	0	0	0.0922
297	0.74016	1.03622	1.77638	0.583333	0	5.32915	5.32915	0	1	1.33229	1.92442	0.592128	1.48032	5.32915	0.25	0.361111	0.111111	0.277778	3.55277	1.77638	5.32915	0.666667	0.333333	2.36851	0	0	2.36851	1	0	0	1.18426	1.18426	2.36851	0.5	0.5	1.18426	0	4.1449	5.32915	0.222222	0	0.777778	1.92442	0.444096	2.36851	0.8125	0.1875	0.148032	1.18426
298	0.656145	0.14581	0.801955	0.181818	0	2.04134	2.04134	0	1	0.947765	1.09357	0	0	2.04134	0.464286	0.535714	0	0	1.96843	0.072905	2.04134	0.964286	0.0357143	0.947765	0	0	0.947765	1	0	0	0.43743	0.510335	0.947765	0.461538	0.538462	0.218715	0	1.82262	2.04134	0.107143	0	0.892857	0.801955	0.14581	0.947765	0.846154	0.153846	0.14581	0.510335
299	0.627471	0.144801	0.772272	0.1875	0	1.35148	1.35148	0	1	0.627471	0.579204	0.096534	0.048267	1.35148	0.464286	0.428571	0.0714286	0.0357143	0.917073	0.434403	1.35148	0.678571	0.321429	0.820539	0	0	0.820539	1	0	0	0.530937	0.289602	0.820539	0.647059	0.352941	0.193068	0	1.15841	1.35148	0.142857	0	0.857143	0.820539	0	0.820539	1	0	0.048267	0.386136
300	0.62073	0.05643	0.67716	0.0833333	0	1.46718	1.46718	0	1	0.84645	0.62073	0	0	1.46718	0.576923	0.423077	0	0	1.1286	0.33858	1.46718	0.769231	0.230769	0.67716	0	0	0.67716	1	0	0	0.16929	0.50787	0.67716	0.25	0.75	0.11286	0	1.35432	1.46718	0.0769231	0	0.923077	0.67716	0	0.67716	1	0	0.05643	0.28215
301	0.4905	0	0.4905	0	0	1.09	1.09	0	1	0.3815	0.7085	0	0	1.09	0.35	0.65	0	0	0.981	0.109	1.09	0.9	0.1	0.4905	0	0	0.4905	1	0	0	0.218	0.2725	0.4905	0.444444	0.555556	0.0545	0	1.0355	1.09	0.05	0	0.95	0.4905	0	0.4905	1	0	0.0545	0.2725
302	1.01524	0.507619	1.52286	0.333333	0	1.88544	1.88544	0	1	0.580136	0.72517	0.290068	0.290068	1.88544	0.307692	0.384615	0.153846	0.153846	1.74041	0.145034	1.88544	0.923077	0.0769231	1.45034	0.072517	0	1.52286	0.952381	0.047619	0	0.870204	0.652653	1.52286	0.571429	0.428571	0.580136	0	1.30531	1.88544	0.307692	0	0.692308	1.30531	0.217551	1.52286	0.857143	0.142857	0.362585	0.652653
303	0.85282	0.255846	1.10867	0.230769	0	2.13205	2.13205	0	1	1.44979	0.596974	0.085282	0	2.13205	0.68	0.28	0.04	0	1.96149	0.170564	2.13205	0.92	0.08	1.27923	0.085282	0	1.36451	0.9375	0.0625	0	0.682256	0.682256	1.36451	0.5	0.5	0.085282	0	2.04677	2.13205	0.04	0	0.96	1.36451	0	1.36451	1	0	0.170564	0.511692
304	0.636636	0.159159	0.795795	0.2	0	1.11411	1.11411	0	1	0.795795	0.265265	0.053053	0	1.11411	0.714286	0.238095	0.047619	0	1.11411	0	1.11411	1	0	0.795795	0.053053	0	0.848848	0.9375	0.0625	0	0.477477	0.371371	0.848848	0.5625	0.4375	0	0.053053	1.06106	1.11411	0	0.047619	0.952381	0.795795	0.053053	0.848848	0.9375	0.0625	0.159159	0.424424
305	0.80577	0.402885	1.20866	0.333333	0	1.61154	1.61154	0	1	1.03599	0.517995	0	0.057555	1.61154	0.642857	0.321429	0	0.0357143	1.43887	0.172665	1.61154	0.892857	0.107143	1.26621	0.057555	0	1.32377	0.956522	0.0434783	0	0.748215	0.57555	1.32377	0.565217	0.434783	0.34533	0	1.26621	1.61154	0.214286	0	0.785714	1.09354	0.23022	1.32377	0.826087	0.173913	0.46044	0.287775
[truncated: 31 more columns]
